# Supplementary material for: Genetic Control of Spontaneous Arthritis in a Four-Way Advanced Intercross Line
Source: PLoS One. 2013 Oct 11;8(10):e75611. doi: 10.1371/journal.pone.0075611 (PMC3795728; doi:10.1371/journal.pone.0075611)
Supplement: Table S1 — Genotype-phenotype of the G4 mice of the four-way autoimmune-prone advanced intercross. (XLSX) [file pone.0075611.s001.xlsx]

## Sheet: 6 months
Supplementary Table S1: Genotype-phenotype of the G4 mice of the four-way autoimmune-prone advanced intercross
Marker #	1	2	3	4	5	6	7	8	9	10	11	12	13	14	15	16	17	18	19	20	21	22	23	24	25	26	27	28	29	30	31	32	33	34	35	36	37	38	39	40	41	42	43	44	45	46	47	48	49
SNP	rs3683945	rs6269442	rs13475701	rs13475706	rs3684358	rs3716083	rs3722996	rs13475729	rs3671256	rs13475745	rs13475750	rs6404446	mCV23695025	rs6173215	mCV24784983	rs6166266	rs3677683	rs3695988	rs4137502	rs3707642	rs3681732	rs3683997	rs4222295	gnf01.036.770	rs13475827	rs13475834	CEL-1_44668113	rs13475847	rs13475851	CEL-1_49993068	rs3724092	rs13475866	rs6183203	rs6386920	rs3723035	rs13475881	rs6353774	rs3716105	rs6322485	rs6395308	rs13475902	rs6288543	rs6312657	rs6191076	rs13475919	rs3713616	rs13475931	gnf01.075.385	rs13475939
Chr	1	1	1	1	1	1	1	1	1	1	1	1	1	1	1	1	1	1	1	1	1	1	1	1	1	1	1	1	1	1	1	1	1	1	1	1	1	1	1	1	1	1	1	1	1	1	1	1	1
Position	3187380	3482180	4516070	5896450	8073430	9013810	11259300	12872100	16268600	17297900	19463700	20774200	22158400	22747700	25284000	25948600	27321100	29774000	30887500	32568200	34187800	35935700	39053000	40030500	40990800	42520900	44381700	45969100	47538000	49680200	50296800	51455400	53533000	54152500	55612000	58439300	59779900	61597400	63303600	64919600	66461400	68556900	69048400	72000700	73020500	74488000	76371500	77901100	78684200
Mouse ID
333	AA	AA	BB	BB	x	BB	AA	AA	BB	BB	BB	AA	AA	BB	AB	AA	AB	BB	BB	AA	AB	AA	BB	AA	AB	AB	AA	AB	AA	BB	BB	AB	AB	AA	BB	AA	AB	AB	AB	AB	x	BB	x	AB	AB	AA	AA	AB	AB
334	AA	AA	AA	AA	x	BB	AA	BB	AA	BB	AA	BB	AA	AA	AA	AA	AA	AA	BB	BB	AA	BB	BB	BB	BB	AA	AA	AA	AA	BB	BB	AB	AB	AB	AB	AA	BB	AA	AB	BB	x	AB	x	AB	AB	AB	AA	BB	BB
335	AA	AA	AA	AA	x	BB	AB	AB	AA	BB	AB	AB	AA	AB	AA	AA	AA	AB	BB	AB	AA	AB	AB	AB	BB	AB	AB	AB	AB	AB	AB	AB	AB	AB	AB	AA	BB	AA	AB	BB	x	AB	x	AB	AB	AB	AA	BB	BB
336	AA	AA	AB	AB	x	BB	AA	AB	AB	BB	AB	AB	AA	AB	AB	AA	AB	AB	BB	AB	AB	AB	BB	AB	AB	AB	AA	AA	AA	BB	AB	AB	AB	AB	AB	AA	BB	AA	AB	BB	x	AB	x	AB	AB	AB	AA	BB	BB
337	AA	AA	AA	AA	x	BB	AB	AB	AA	BB	AB	AB	AA	AB	AA	AA	AA	AB	AB	AB	AB	AB	AB	AB	BB	AB	AB	AB	AB	AB	AB	AB	AB	AB	AB	AA	BB	AA	AB	BB	x	AB	x	AB	AB	AB	AA	BB	BB
338	AB	AB	BB	AB	x	BB	AB	AA	AB	BB	BB	AA	AA	BB	AB	AA	AB	BB	BB	AA	AB	AA	BB	AA	AB	BB	AB	AB	AB	AB	AA	AA	AB	AA	BB	AB	AB	AB	AA	AB	x	AB	x	AB	AB	AA	BB	AA	AA
339	BB	BB	BB	AA	x	AB	BB	AA	AB	BB	BB	AB	AA	BB	AB	AB	AB	BB	AB	AA	AB	AA	AB	AA	AB	BB	BB	BB	BB	AA	AA	AA	AA	BB	AA	AA	BB	AA	AA	BB	x	AA	x	x	AA	BB	AA	BB	BB
340	AB	AB	BB	AB	x	BB	AB	AA	AB	BB	BB	AA	AA	BB	AB	AA	AB	BB	BB	AA	AB	AA	BB	AA	AB	BB	AB	AB	AB	AB	AA	AA	AB	AB	AB	AB	BB	AA	AA	BB	x	AA	x	AB	AB	AB	AB	AB	AB
341	BB	BB	BB	AA	x	BB	BB	AA	AA	BB	BB	AA	AA	BB	AA	AA	AA	BB	BB	AA	AB	AA	BB	AA	AB	BB	AB	AB	AB	AB	AA	AA	AB	AB	AB	AB	BB	AA	AA	BB	x	AA	x	AB	AB	AB	AB	AB	AB
342	BB	BB	BB	AA	x	BB	BB	AA	AA	BB	BB	AA	AA	BB	AA	AA	AA	BB	BB	AA	AA	AA	BB	AA	AA	BB	AA	AB	AA	BB	AB	AA	AA	x	AA	AA	AA	BB	AA	AA	x	BB	x	x	AA	AA	BB	AA	AA
343	BB	BB	BB	AA	x	BB	BB	AA	AA	BB	BB	AA	AA	BB	AA	AA	AA	BB	BB	AA	AA	AA	BB	AA	AA	BB	AA	BB	AA	BB	BB	AA	AA	x	AA	AA	AA	BB	AA	AA	x	BB	x	x	AA	AB	AA	AB	AB
344	BB	BB	BB	AA	x	BB	BB	AA	AA	BB	BB	AA	AA	BB	AA	AA	AA	BB	BB	AA	AA	AA	BB	AA	AA	BB	AA	AB	AA	BB	AB	AA	AB	AA	BB	AB	AB	AB	AA	AB	x	AB	x	AB	AB	AA	BB	AA	AA
345	BB	BB	BB	AA	x	BB	BB	AA	AA	BB	BB	AA	AA	BB	AA	AA	AA	BB	BB	AA	AA	AA	BB	AA	AA	BB	AA	AB	AA	BB	AB	AA	AB	AA	BB	AB	AB	AB	AA	AB	x	AB	x	AB	AB	AA	BB	AA	AB
346	AB	AB	AB	AA	x	BB	AB	AB	AA	BB	AB	AB	AA	AB	AA	AA	AA	AB	BB	AB	AA	AB	BB	x	AB	AB	AA	AB	AA	BB	BB	AB	AB	AA	BB	AA	AB	AB	AB	AB	x	BB	x	AB	AB	AA	AA	AB	AB
347	AB	AB	BB	AB	x	AB	AB	AA	BB	BB	BB	AB	AA	BB	BB	AB	BB	BB	AB	AA	BB	AA	AB	AA	AB	BB	AB	AB	AB	AB	AA	AA	AB	AB	AB	AB	BB	AA	AA	BB	x	AA	x	AB	AB	AB	AB	AB	AB
348	AB	AB	BB	AB	x	BB	AB	AA	AB	BB	BB	AA	AA	BB	AB	AA	AB	BB	BB	AA	AB	AA	BB	AA	AA	BB	AA	AB	AA	BB	AB	AA	AB	AA	BB	AB	AB	AB	AA	AB	x	AB	x	AB	AB	AA	AA	AB	AB
349	AB	AB	BB	AB	x	BB	AB	AA	AB	BB	BB	AA	AA	BB	AB	AA	AB	BB	BB	AA	AB	AA	BB	AA	AA	BB	AA	AB	AA	BB	AB	AA	AB	AA	BB	AB	AB	AB	AA	AB	x	AB	x	AB	AB	AA	BB	AA	AA
350	BB	BB	BB	AA	x	AB	BB	AA	AB	BB	BB	AB	AA	BB	AB	AB	AB	BB	AB	AA	AB	AA	AB	AA	AB	BB	AB	BB	AB	AB	AB	AA	AA	BB	AA	AA	AB	AB	AA	AB	x	AB	x	x	AA	AB	AB	AB	AB
351	AB	AB	BB	AB	x	BB	AB	AA	AB	BB	BB	AA	AA	BB	AB	AA	AB	BB	BB	AA	AB	AA	BB	AA	AA	BB	AA	AB	AA	BB	AB	AA	AB	AA	BB	AB	AB	AB	AA	AB	x	AB	x	AB	AB	AA	BB	AA	AA
352	x	AB	BB	x	x	BB	AB	AA	AB	BB	BB	AA	AA	BB	AB	AA	AB	BB	BB	AA	AB	AA	BB	AA	x	BB	x	AB	x	BB	AB	AA	AA	AB	AB	x	AB	x	AA	x	x	AB	x	x	x	AA	AB	AA	x
353	AB	AB	BB	AB	x	AB	AB	AA	BB	BB	BB	AB	AA	BB	BB	AB	BB	BB	AB	AA	BB	AA	AB	AA	AB	BB	AB	AB	AB	AB	AA	AA	AB	AB	AB	AB	BB	AA	AA	BB	x	AA	x	AB	AB	AB	AB	AB	AB
354	BB	BB	BB	AA	x	BB	BB	AA	AA	BB	BB	AA	AA	BB	AA	AA	AA	BB	BB	AA	AA	AA	BB	AA	AA	BB	AA	BB	AA	BB	BB	AA	AA	x	AA	AA	AA	BB	AA	AA	x	BB	x	x	AA	AA	BB	AA	AA
355	AB	AB	BB	AB	x	BB	AB	AA	AB	BB	BB	AA	AA	BB	AB	AA	AB	BB	BB	AA	AB	AA	BB	AA	AA	BB	AA	AB	AA	BB	AB	AA	AB	AA	BB	AB	AB	AB	AA	AB	x	AB	x	AB	AB	AA	BB	AA	AA
356	AB	AB	BB	AB	x	BB	AB	AA	AB	BB	BB	AA	AA	BB	AB	AA	AB	BB	BB	AA	AB	AA	BB	AA	AA	BB	AA	AB	AA	BB	AB	AA	AB	AA	BB	AB	AB	AB	AA	AB	x	AB	x	AB	AB	AA	BB	AA	AA
357	BB	BB	BB	AA	x	AB	BB	AA	AB	BB	BB	AB	AA	BB	AB	AB	AB	BB	AB	AA	AB	AA	AB	AA	AB	BB	AB	BB	AB	AB	AB	AA	AA	BB	AA	AA	AB	AB	AA	AB	x	AB	x	x	AA	AB	AA	AB	AB
358	AB	AB	BB	AB	x	AB	AB	AA	BB	BB	BB	AB	AA	BB	BB	AB	BB	BB	AB	AA	BB	AA	AB	AA	AB	BB	AB	BB	AB	AB	AB	AA	AA	BB	AA	AA	AB	AB	AA	AB	x	AB	x	x	AA	AB	AA	AB	AB
359	AB	AB	BB	AB	x	BB	AB	AA	AB	BB	BB	AA	AA	BB	AB	AA	AB	BB	BB	AA	AB	AA	BB	AA	AA	BB	AA	AB	AA	BB	AB	AA	AB	AA	BB	AB	AB	AB	AA	AB	x	AB	x	AB	AB	AA	BB	AA	AA
360	AB	AB	BB	AB	x	AB	AB	AA	BB	BB	BB	AB	AA	BB	BB	AB	BB	BB	AB	AA	BB	AA	AB	AA	AB	BB	AB	AB	AB	AB	AA	AA	AB	AB	AB	AB	BB	AA	AA	BB	x	AA	x	AB	AB	AB	AB	AB	AB
361	AB	AB	AB	AA	x	BB	AB	AB	AA	BB	AB	AB	AA	AB	AB	AA	AB	AB	BB	AB	AB	AB	AB	AB	BB	AB	AB	AB	AB	AB	AB	AB	AB	AB	AB	AA	BB	AA	AB	BB	x	AB	x	AA	BB	AA	AB	AB	AB
362	AB	AB	AB	AA	x	BB	AB	AB	AA	BB	AB	AB	AA	AB	AB	AA	AB	AB	BB	AB	AB	AB	AB	AB	BB	AB	AB	AB	AB	AB	AB	AB	AB	AB	AB	AA	BB	AA	AB	BB	x	AB	x	AA	BB	AA	AB	AB	AB
363	AB	AB	BB	AB	x	AB	AB	AA	BB	BB	BB	AB	AA	BB	BB	AB	BB	BB	AB	AA	AB	AB	AB	AB	BB	AB	AB	AB	AB	AB	AB	AB	AB	AB	AB	AA	BB	AA	AB	BB	x	AA	x	AA	BB	AA	BB	AA	AA
364	AA	AA	AB	AB	x	BB	AA	AB	AB	BB	AB	AB	AA	AB	AB	AA	AB	AB	BB	AB	AB	AB	BB	AB	AB	AB	AA	AA	AA	BB	AB	AB	BB	AA	BB	AA	AB	AB	AB	AB	x	AB	x	AB	AB	AA	BB	AA	AB
365	AB	AB	AB	AA	x	BB	AB	AB	AA	BB	AB	AB	AA	AB	AB	AA	AB	AB	BB	AB	AB	AB	AB	AB	BB	AB	AB	AB	AB	AB	AB	AB	AB	AB	AB	AA	BB	AA	AB	BB	x	AB	x	AA	BB	AA	AB	AB	AB
366	AB	AB	BB	AB	x	AB	AB	AA	BB	BB	BB	AB	AA	BB	BB	AB	BB	BB	AB	AA	AB	AB	BB	AB	AB	AB	AA	AA	AA	BB	AB	AB	BB	AA	BB	AA	AB	AB	AB	AB	x	BB	x	AB	AB	AA	AA	AB	BB
367	AA	AA	AB	AB	x	BB	AA	AB	AB	BB	AB	AB	AA	AB	AB	AA	AB	AB	BB	AB	AB	AB	BB	AB	AB	AB	AA	AA	AA	BB	AB	AB	BB	AA	BB	AA	AB	AB	AB	AB	x	BB	x	AB	AB	AA	BB	AA	AB
368	AA	AA	AB	AB	x	BB	AA	AB	AB	BB	AB	AB	AA	AB	AB	AA	AB	AB	BB	AB	AB	AB	BB	AB	AB	AB	AA	AA	AA	BB	AB	AB	BB	AA	BB	AA	AB	AB	AB	AB	x	AB	x	AB	AB	AA	BB	AA	AB
369	AB	AB	AB	AA	x	BB	AB	AB	AA	BB	AB	AB	AA	AB	AB	AA	AB	AB	BB	AB	AB	AB	AB	AB	BB	AB	AB	AB	AB	AB	AB	AB	AB	AB	AB	AA	BB	AA	AB	BB	x	AB	x	AA	BB	AA	AB	AB	AB
370	BB	BB	BB	AA	x	BB	BB	AA	AA	BB	BB	AA	AA	BB	AA	AA	AA	AB	BB	AB	AA	AB	BB	x	AB	AB	AA	AB	AA	BB	BB	AB	AB	AA	BB	AA	AB	AB	AB	AB	x	BB	x	AB	AB	AA	BB	AA	AA
371	BB	BB	BB	AA	x	AB	BB	AA	AB	BB	BB	AB	AA	BB	AB	AB	AB	BB	AB	AA	AB	AA	AB	AA	AB	AB	AA	AB	AA	BB	BB	AB	AB	AA	BB	AA	AB	AB	AB	AB	x	BB	x	AB	AB	AA	AA	AB	AB
372	BB	BB	BB	AA	x	AB	BB	AA	AB	BB	BB	AB	AA	BB	AB	AB	AB	BB	AB	AA	AB	AA	AB	AA	AB	BB	AB	BB	AB	AB	AB	AA	AA	BB	AA	AA	AB	AB	AA	AB	x	AB	x	x	AA	AB	AA	AB	AB
373	BB	BB	BB	AA	x	AB	BB	AA	AB	BB	BB	AB	AA	BB	AB	AB	AB	BB	AB	AA	AB	AA	BB	x	AB	AB	AA	AB	AA	BB	BB	AB	AB	AA	BB	AA	AB	AB	AB	AB	x	BB	x	AB	AB	AA	AA	AB	AB
374	AB	AB	AB	AA	x	AB	AB	AB	AB	BB	AB	BB	AA	AB	AB	AB	AB	AB	AB	AB	AB	AB	AB	AB	BB	AB	AB	AB	AB	AB	AB	AB	AB	AB	AB	AA	BB	AA	AB	BB	x	AB	x	AB	AB	AB	AA	BB	BB
375	AA	AA	AB	AB	x	BB	AA	AB	AB	BB	AB	AB	AA	AB	AB	AA	AB	AB	BB	AB	AB	AB	BB	AB	AB	AB	AB	AB	AB	AB	AB	AB	AB	AB	AB	AA	BB	AA	AB	BB	x	AB	x	AA	BB	AA	AB	AB	AB
376	x	AB	AB	AA	x	BB	AB	AB	AB	BB	AB	AB	AA	AB	AB	AA	AB	AB	BB	AB	AB	AB	BB	AB	BB	AB	AB	AB	AB	BB	AB	AB	AB	AB	x	AA	BB	AA	AB	BB	x	x	x	AA	BB	AA	AB	AB	AB
377	AB	AB	BB	AB	x	AB	AB	AA	BB	BB	BB	AB	AA	BB	BB	AA	BB	BB	BB	AA	BB	AA	AB	AA	AB	BB	AB	AB	AB	AB	AA	AA	AB	AB	AB	AB	BB	AA	AA	BB	x	AA	x	AB	AB	AB	AB	AB	AB
378	AB	AB	BB	AB	x	AB	AB	AA	BB	BB	BB	AB	AA	BB	BB	AA	BB	BB	BB	AA	BB	AA	BB	AA	AA	BB	AA	AA	AA	BB	AB	AB	BB	AA	BB	AB	BB	AA	AB	BB	x	AB	x	AA	BB	AA	AB	AB	AB
379	AB	AB	BB	AB	x	AB	AB	AA	BB	BB	BB	AB	AA	BB	BB	AA	BB	BB	BB	AA	BB	AA	BB	AA	AA	BB	AA	AA	AA	BB	AA	AA	BB	AA	BB	BB	BB	AA	AA	BB	x	AA	x	AA	BB	AA	BB	AA	AA
380	AB	AB	AB	AA	x	AB	AB	AB	AB	BB	AB	BB	AA	AB	BB	AB	BB	BB	AB	AA	BB	AA	AB	AA	AB	BB	AB	AB	AB	AB	AA	AA	AB	AB	AB	AB	BB	AA	AA	BB	x	AA	x	AB	AB	AB	AB	AB	AB
381	AA	AA	AB	AB	x	BB	AA	AB	AB	BB	AB	AB	AA	AB	AB	AA	AB	AB	BB	AB	BB	AA	BB	AA	AA	BB	AA	AA	AA	BB	AB	AB	BB	AA	BB	AB	BB	AA	AB	BB	x	AB	x	AA	BB	AA	AB	AB	AB
382	AB	AB	BB	AB	x	AB	AB	AA	BB	BB	BB	AB	AA	BB	AB	AA	AB	BB	BB	AA	AB	AA	BB	AA	AA	BB	AA	AB	AA	BB	AB	AA	AB	AA	BB	AB	AB	AB	AA	AB	x	AB	x	AB	AB	AA	BB	AA	AA
383	AA	AA	AB	AB	x	BB	AA	AB	AB	BB	AB	AB	AA	AB	AB	AA	AB	AB	BB	AB	AB	AB	BB	AA	AA	BB	AA	AA	AA	BB	AA	AA	BB	AA	BB	BB	BB	AA	AA	BB	x	AA	x	AA	BB	AA	BB	AA	AA
384	AB	AB	BB	AB	x	AB	BB	AA	AB	BB	BB	AB	AA	BB	AB	AB	AB	BB	AB	AA	AB	AA	AB	AA	AB	BB	AB	BB	AB	AB	AB	AA	AA	BB	AA	AA	AB	AB	AA	AB	x	AB	x	x	AB	AA	BB	AA	AA
385	AB	AB	BB	AB	x	AB	BB	AA	AB	BB	BB	AB	AA	BB	AB	AB	AB	BB	AB	AA	AB	AA	AB	AA	AB	BB	AB	BB	AB	AB	AB	AA	AA	BB	AA	AA	AB	AB	AA	AB	x	AB	x	x	AB	AA	BB	AA	AA
386	BB	BB	BB	AA	x	AA	BB	AA	BB	BB	BB	BB	AA	BB	BB	BB	BB	BB	AA	AA	BB	AA	AA	AA	BB	BB	BB	BB	BB	AA	AA	AA	AA	BB	AA	AA	BB	AA	AA	BB	x	AA	x	x	AB	AB	AB	AB	AB
387	BB	BB	BB	AA	x	AA	BB	AA	BB	BB	BB	BB	AA	BB	BB	BB	BB	BB	AA	AA	BB	AA	AA	AA	BB	BB	BB	BB	BB	AA	AA	AA	AA	BB	AA	AA	BB	AA	AA	BB	x	AA	x	x	AA	BB	AA	BB	BB
388	AB	AB	BB	AB	x	AB	BB	AA	AB	BB	BB	AB	AA	BB	AB	AB	AB	BB	AB	AA	AB	AA	AB	AA	AB	BB	AB	BB	AB	AB	AB	AA	AA	BB	AA	AA	AB	AB	AA	AB	x	AB	x	x	AA	AB	AA	AB	AB
389	AB	AB	AB	AA	x	BB	AB	AB	AA	BB	AB	AB	AA	BB	AB	AA	AB	BB	BB	AA	AB	AA	BB	AA	AA	BB	AA	AB	AA	BB	AB	AA	AB	AA	BB	AB	AB	AB	AA	AB	x	AB	x	AB	AB	AA	BB	AA	AA
390	AB	AB	AB	AA	x	BB	BB	AB	AA	BB	BB	AA	AA	BB	AB	AA	AB	BB	BB	AA	AB	AA	BB	AA	AA	BB	AA	AB	AA	BB	AB	AA	AB	AA	BB	AB	AB	AB	AA	AB	x	AB	x	AB	AB	AA	BB	AA	AA
391	AB	AB	BB	AB	x	BB	BB	AA	AB	BB	BB	AA	AA	BB	AB	AA	AB	AB	BB	AB	AA	AB	BB	x	AB	AB	AA	AB	AA	BB	BB	AB	AB	AA	BB	AA	AB	AB	AB	AB	x	BB	x	AB	AB	AA	AA	AB	AB
392	AA	AA	BB	BB	x	BB	AA	AA	BB	BB	BB	AA	AA	BB	AB	AA	AB	BB	BB	AA	AB	AA	BB	AA	AA	BB	AA	AB	AA	BB	AB	AA	AB	AA	BB	AB	AB	AB	AA	AB	x	AB	x	AB	AB	AA	AA	AB	AB
393	AA	AA	BB	BB	x	BB	AA	AA	BB	BB	BB	AA	AA	BB	AB	AA	AB	BB	BB	AA	AB	AA	BB	AA	AA	BB	AA	AB	AA	BB	AB	AA	AB	AA	BB	AB	AB	AB	AB	AB	x	BB	x	AB	AB	AA	AA	AB	AB
394	AB	AB	BB	AB	x	BB	AB	AA	AB	BB	BB	AA	AA	BB	AB	AA	AB	BB	BB	AA	AB	AA	BB	AA	AA	BB	AA	AA	AA	BB	AA	AA	BB	AA	BB	BB	BB	AA	AA	BB	x	AA	x	AB	AB	BB	AA	BB	BB
395	AB	AB	BB	AB	x	BB	AB	AA	AB	BB	BB	AA	AA	BB	AB	AA	AB	BB	BB	AA	AB	AA	BB	AA	AA	BB	AA	AA	AA	BB	AA	AA	BB	AA	BB	BB	BB	AA	AA	BB	x	AA	x	AB	AB	AB	AB	AB	AB
396	AB	AB	AB	AA	x	BB	AB	AB	AA	BB	AB	AB	AA	AB	AA	AA	AA	AB	BB	AB	AA	AB	BB	x	AB	AB	AA	AB	AA	BB	BB	AB	AB	AA	BB	AA	AB	AB	AB	AB	x	BB	x	AB	AB	AA	BB	AA	AA
397	AB	AB	AB	AA	x	BB	AB	AB	AA	BB	AB	AB	AA	AB	AA	AA	AA	AB	BB	AB	AA	AB	BB	x	AB	AB	AA	AB	AA	BB	BB	AB	AB	AA	BB	AA	AB	AB	AB	AB	x	BB	x	AB	AB	AA	BB	AA	AA
398	AB	AB	AB	AA	x	BB	AB	AB	AA	BB	AB	AB	AA	AB	AA	AA	AA	AB	BB	AB	AA	AB	BB	x	AB	AB	AA	AB	AA	BB	BB	AB	AB	AA	BB	AA	AB	AB	AB	AB	x	BB	x	AB	AB	AA	BB	AA	AA
399	BB	BB	BB	AA	x	BB	BB	AA	AA	BB	BB	AA	AA	BB	AA	AA	AA	BB	BB	AA	AA	AA	BB	AA	AA	BB	AA	BB	AA	BB	BB	AA	AA	x	AA	AA	AA	BB	AA	AA	x	BB	x	x	AA	AB	AA	AB	AB
400	BB	BB	BB	AA	x	BB	BB	AA	AA	BB	BB	AA	AA	BB	AA	AA	AA	BB	BB	AA	AA	AA	BB	AA	AA	BB	AA	BB	AA	BB	BB	AA	AA	x	AA	AA	AA	BB	AA	AA	x	BB	x	x	AA	AA	x	AA	AA
401	BB	BB	BB	AA	x	BB	BB	AA	AA	BB	BB	AA	AA	BB	AA	AA	AA	BB	BB	AA	AA	AA	BB	AA	AA	BB	AA	BB	AA	BB	BB	AA	AA	x	AA	AA	AA	BB	AA	AA	x	BB	x	x	AA	AA	BB	AA	AA
402	BB	BB	BB	AA	x	BB	BB	AA	AA	BB	BB	AA	AA	BB	AA	AA	AA	BB	BB	AA	AA	AA	BB	AA	AA	BB	AA	BB	AA	BB	BB	AA	AA	x	AA	AA	AA	BB	AA	AA	x	BB	x	x	AA	AB	AA	AB	AB
403	BB	BB	BB	AA	x	BB	BB	AA	AA	BB	BB	AA	AA	BB	AA	AA	AA	BB	BB	AA	AA	AA	BB	AA	AA	BB	AA	BB	AA	BB	BB	AA	AA	x	AA	AA	AA	BB	AA	AA	x	BB	x	x	AA	AA	x	AA	AA
404	BB	BB	BB	AA	x	BB	BB	AA	AA	BB	BB	AA	AA	BB	AA	AA	AA	BB	BB	AA	AA	AA	BB	x	AB	AB	AA	AB	AA	BB	BB	AB	AB	AA	BB	AA	AB	AB	AB	AB	x	BB	x	AB	AB	AB	AB	AB	AB
405	BB	BB	BB	AA	x	AB	BB	AA	AB	BB	BB	AB	AA	BB	AB	AB	AB	BB	AB	AA	AB	AA	AB	AA	BB	BB	AB	BB	AB	AB	AB	AA	AA	x	AA	AA	AB	AB	AA	AB	x	AB	x	x	AA	BB	AA	BB	BB
406	BB	BB	BB	AA	x	AB	BB	AA	AB	BB	BB	AB	AA	AB	AB	AB	AB	AB	AB	AB	AB	AB	AB	AB	BB	AB	AB	AB	AB	AB	AB	AB	AB	AB	AB	AA	BB	AA	AB	BB	x	AB	x	AB	AB	AB	AA	BB	BB
407	AB	AB	BB	AB	x	BB	AB	AA	AB	BB	BB	AA	AA	AB	AB	AA	AB	AB	BB	AB	AB	AB	BB	AB	AB	AB	AA	AA	AA	BB	AB	AB	BB	AA	BB	AB	BB	AA	AB	BB	x	AB	x	AA	BB	AA	AB	AB	AB
408	BB	BB	BB	AA	x	BB	BB	AA	AA	BB	BB	AA	AA	BB	AA	AA	AA	BB	BB	AA	AA	AA	BB	x	AA	BB	AA	AB	AA	BB	AB	AA	AB	AA	BB	AB	AB	AB	AA	AB	x	AB	x	x	AA	BB	AA	BB	BB
409	AB	AB	BB	AB	x	BB	AB	AA	AB	BB	BB	AA	AA	AB	AB	AA	AB	AB	BB	AB	AB	AB	BB	AB	AB	AB	AA	AA	AA	BB	AB	AB	AB	AA	BB	AB	AB	AB	AA	AB	x	AB	x	AB	AB	AB	AB	AB	AB
410	BB	BB	BB	AA	x	BB	BB	AA	AA	BB	BB	AA	AA	AB	AA	AA	AA	AB	BB	AB	AA	AB	BB	x	AB	AB	AA	AA	AA	BB	AB	AB	BB	AA	BB	AB	BB	AA	AB	BB	x	AB	x	AB	AB	AB	AA	BB	BB
411	AB	AB	BB	AB	x	BB	AB	AA	AB	BB	BB	AA	AA	AB	AB	AA	AB	AB	BB	AB	AB	AB	BB	AB	AB	AB	AA	AA	AA	BB	AB	AB	BB	AA	BB	AB	BB	AA	AB	BB	x	AB	x	AA	BB	AA	AB	AB	AB
412	AB	AB	BB	AB	x	BB	AB	AA	AB	BB	BB	AA	AA	BB	AB	AA	AB	BB	BB	AA	AB	AB	BB	AB	AB	AB	AA	AA	AA	BB	AB	AB	BB	AA	BB	AB	BB	AA	AB	BB	x	AB	x	AA	BB	AA	AB	AB	AB
413	BB	BB	BB	AA	x	AA	BB	AA	BB	BB	BB	BB	AA	BB	BB	BB	BB	BB	AA	AA	BB	AA	AA	AA	BB	BB	BB	BB	BB	AA	x	AA	x	BB	AA	AA	AB	BB	AA	AA	x	x	x	BB	AA	AA	x	AA	AA
414	BB	BB	BB	AA	x	AB	BB	AA	AB	BB	BB	AB	AA	BB	AB	AB	AB	BB	AB	AA	AB	AA	AB	AA	AB	BB	AB	BB	AB	AB	AB	AA	AA	BB	AA	AA	AA	BB	AA	AA	x	BB	x	x	AA	AA	x	AA	AA
415	BB	BB	BB	AA	x	AA	BB	AA	BB	BB	BB	BB	x	BB	BB	BB	x	BB	AA	AA	BB	AA	AA	AA	BB	BB	BB	x	BB	AA	AA	AA	AA	BB	AA	AA	BB	AA	AA	AB	x	AB	x	x	AA	AB	AA	AB	AB
416	AB	AB	BB	AB	x	BB	AB	AA	AB	BB	BB	AB	AA	BB	AB	AB	AB	BB	AB	AA	AB	AA	AB	AA	AB	BB	AB	BB	AB	AB	AB	AA	AA	BB	AA	AA	AB	AB	AA	AB	x	AB	x	AB	AB	AA	AA	AB	AB
417	AB	AB	BB	x	x	AB	x	AA	AB	BB	BB	AA	AA	BB	AB	AA	AB	BB	BB	AA	AB	AA	BB	x	AA	BB	AA	x	AA	BB	AB	AA	AB	AA	BB	AB	AB	AB	AA	AB	x	AB	x	AB	AB	AA	BB	AA	AA
418	AB	AB	BB	AB	x	AB	AB	AA	BB	BB	BB	AB	AA	BB	AB	AA	AB	BB	BB	AA	AB	AA	BB	AA	AA	BB	AA	AB	AA	BB	AB	AA	AB	AA	BB	AB	AB	AB	AA	AB	x	AB	x	AB	AB	AB	AB	AB	AB
419	BB	BB	BB	AA	x	AA	BB	AA	BB	BB	BB	BB	AA	BB	BB	BB	BB	BB	AA	AA	BB	AA	AA	AA	BB	BB	BB	BB	BB	AA	AA	AA	AA	BB	AA	AA	AB	AB	AA	AB	x	AB	x	x	AA	AB	AA	AB	AB
420	BB	BB	BB	AA	x	AB	BB	AA	AB	BB	BB	AB	AA	BB	AB	AB	AB	BB	AB	AA	AB	AA	AB	AA	AB	BB	AB	BB	AB	AB	AB	AA	AA	BB	AA	AA	AB	AB	AA	AB	x	AB	x	AB	AB	AA	BB	AA	AA
421	BB	BB	BB	AA	x	AB	BB	AA	AB	BB	BB	AB	AA	BB	AB	AB	AB	BB	AB	AA	AB	AA	AB	AA	AB	BB	AB	BB	AB	AB	x	AA	x	BB	AA	AA	AB	AB	AA	AB	x	x	x	BB	AA	AB	AA	AB	AB
422	AA	AA	AB	AB	x	BB	AA	AB	AB	BB	AB	AB	x	AB	AB	AA	AB	AB	BB	AB	AB	AB	BB	AB	AB	AB	AA	AA	AA	BB	AB	AB	BB	AA	BB	AB	AB	AB	AA	AB	x	AB	x	AB	AB	AA	BB	AA	AA
423	AA	AA	AA	AA	x	BB	AA	AB	AB	BB	AB	AB	AA	AB	AB	AA	AB	AB	BB	AB	AB	AB	BB	AB	AB	AB	AA	AA	AA	AB	AB	AB	BB	AA	BB	AB	BB	AA	AB	BB	x	AB	x	AB	BB	AA	AB	AB	AB
424	AA	AA	x	x	x	BB	AA	AB	AB	BB	x	AB	AA	AB	AB	AA	AB	AB	BB	AB	AB	AB	BB	x	AB	AB	AA	AA	AA	BB	AB	AB	BB	AA	BB	AB	AB	AB	AA	AB	x	AB	x	AB	AB	AA	BB	AA	AA
425	AA	AA	AA	AA	x	BB	AA	BB	AA	BB	AB	AB	AA	AB	AA	AA	AA	AB	BB	AB	AA	AB	BB	x	AB	AB	AA	AB	AA	BB	BB	AB	AB	AA	BB	AA	AB	AB	AB	AB	x	BB	x	AB	AB	AA	AA	AB	AB
426	AA	AA	AA	AA	x	BB	AA	BB	AA	BB	AB	AB	AA	AB	AA	AA	AA	AB	BB	AB	AA	AB	BB	x	AB	AB	AA	AB	AA	BB	BB	AB	AB	AA	AA	AA	AA	BB	AA	AA	x	BB	x	x	AA	AA	x	AA	AA
427	AA	AA	AA	AA	x	BB	AA	BB	AA	BB	AB	AB	AA	AB	AA	AA	AB	AB	BB	AB	AB	AB	BB	AB	AB	AB	AA	AA	AA	BB	AB	AB	BB	AA	BB	AB	BB	AA	AB	BB	x	AB	x	AA	BB	AA	AB	AB	AB
428	AA	AA	AA	AA	x	BB	AA	BB	AA	BB	AB	AB	AA	AB	AA	AA	AA	AB	BB	AB	AA	AB	BB	x	AB	AB	AA	AA	AA	AB	AB	AB	BB	AA	BB	AB	BB	AA	AB	BB	x	AB	x	AB	BB	AA	AB	AB	AB
429	AA	AA	AB	BB	x	BB	AA	AB	AA	BB	AB	BB	AA	BB	x	x	AB	x	BB	x	AB	AB	BB	AB	BB	BB	x	AB	AB	BB	AB	AB	BB	AA	BB	AB	BB	AA	AB	BB	x	BB	x	AA	BB	BB	AB	AB	BB
430	AA	AA	AB	AB	x	BB	AA	AB	AB	BB	AB	x	AA	AB	AB	AA	AB	AB	BB	AB	AB	AB	BB	AB	AB	AB	x	AA	AA	BB	AB	AB	AB	AA	BB	AB	AB	AB	AA	AB	x	AB	x	AB	AB	AA	AB	AA	AA
431	AA	AA	AB	AB	x	BB	AA	AB	AB	BB	AB	AB	AA	AB	AB	AA	AB	AB	BB	AB	AB	AB	BB	AB	AB	AB	AA	AA	AA	BB	AB	AB	BB	AA	BB	AA	BB	AA	BB	BB	x	BB	x	AA	BB	AA	AA	BB	BB
432	AA	AA	AA	AA	x	BB	AA	BB	AA	BB	AA	BB	AA	AA	AA	AA	AA	AA	BB	BB	AA	BB	BB	AB	AB	AB	AA	AB	AA	BB	BB	AB	AB	AA	BB	AA	AB	AB	AB	AB	x	BB	x	AB	AB	AA	AA	AB	AB
433	AA	AA	AB	AB	x	BB	AA	AB	AB	BB	AB	AB	AA	AB	AB	AA	AB	AB	BB	AB	AB	AB	BB	AA	AB	AB	AA	AA	AA	BB	AB	AB	BB	AA	BB	AA	BB	AA	BB	BB	x	BB	x	AA	BB	AA	AA	BB	BB
434	AA	AA	AB	AB	x	BB	AA	AB	AB	BB	AB	AB	AA	AB	AB	AA	AB	AB	BB	AB	AB	AB	BB	AB	AB	AB	AA	AA	AA	BB	AB	AB	BB	AA	BB	AA	BB	AA	BB	BB	x	BB	x	AA	BB	AA	AA	BB	BB
435	AA	AA	AA	AA	x	BB	AA	BB	AA	BB	AA	BB	AA	AA	AA	AA	AA	AA	BB	BB	AA	BB	BB	AB	AB	AB	AA	AB	AA	BB	BB	AB	AB	AA	BB	AA	BB	AA	BB	BB	x	BB	x	AA	BB	AA	AA	BB	BB
436	AA	AA	AB	AB	x	BB	AA	AB	AB	BB	AB	AB	AA	AB	AB	AA	AB	AB	BB	AB	AB	AB	BB	AA	AA	BB	x	AA	AA	BB	AA	AA	BB	AA	BB	AB	BB	AA	AB	BB	x	AB	x	AA	BB	AA	BB	AA	AA
437	AA	AA	AB	AB	x	BB	AA	AB	AB	BB	AB	AB	AA	AB	AB	AA	AB	AB	BB	AB	AB	AB	BB	AB	AB	AB	x	AA	AA	BB	AB	AB	BB	AA	BB	AA	BB	AA	BB	BB	x	BB	x	AA	BB	AA	AA	BB	BB
438	AA	AA	BB	BB	x	BB	AA	AA	BB	BB	BB	AA	AA	BB	BB	AA	BB	BB	BB	AA	BB	AA	BB	AA	AB	AB	AA	AA	AA	BB	AB	AB	BB	AA	BB	AA	BB	AA	BB	BB	x	BB	x	AA	BB	AA	AA	BB	BB
439	AA	AA	AB	AB	x	BB	AA	AB	AB	BB	AB	AB	AA	AB	AB	AA	AB	AB	BB	AB	AB	AB	BB	AB	AB	AB	AA	AA	AA	BB	AB	AB	BB	AA	BB	AA	BB	AA	BB	BB	x	BB	x	AA	BB	AA	AA	BB	BB
440	BB	BB	BB	AA	x	AB	BB	AA	AB	BB	BB	AB	AA	BB	AB	AB	AB	BB	AB	AA	AB	AA	AB	AA	AB	AB	AB	AB	AB	AB	AB	AB	AB	AB	AB	AA	BB	AA	AB	BB	x	AB	x	AB	AB	AB	AA	BB	BB
441	BB	BB	AB	BB	x	AB	BB	AA	AB	BB	BB	x	AA	AA	BB	BB	BB	AB	BB	AA	BB	AA	AB	AB	x	BB	x	BB	BB	BB	AA	AB	AA	AB	AB	AA	BB	AA	AB	BB	x	BB	x	AA	AB	AA	AB	AA	AB
442	AB	AB	BB	AB	x	BB	AB	AA	AB	BB	BB	AA	AA	BB	AB	AA	AB	BB	BB	AA	AB	AA	BB	AA	AA	BB	AA	AB	AA	BB	AB	AA	AB	AA	AB	AB	BB	AA	AA	BB	x	AA	x	AB	AB	AB	AB	AB	AB
443	BB	BB	BB	AA	x	AB	BB	AA	AB	BB	BB	AB	AA	BB	AB	AB	AB	BB	AB	AA	AB	AA	AB	AA	AB	BB	AB	BB	AB	AB	AB	AA	AA	BB	AA	AA	AB	AB	AA	BB	x	AA	x	BB	AA	BB	AA	BB	BB
444	BB	BB	BB	AA	x	AB	BB	AA	AB	BB	BB	AB	AA	BB	AB	AB	AB	BB	AB	AA	AB	AA	AB	AA	AB	AB	AB	AB	AB	AB	AB	AB	AB	AB	AB	AA	BB	AA	AB	BB	x	AB	x	AB	AB	AB	AA	BB	BB
445	AB	AB	BB	AB	x	AB	AB	AA	BB	BB	BB	AB	AA	BB	BB	AB	BB	BB	AB	AA	BB	AA	AB	AA	AB	BB	AB	AB	AB	AB	AA	AA	AB	AB	AB	AB	BB	AA	AA	BB	x	AA	x	AB	AB	AB	AB	AB	AB
446	BB	BB	BB	AA	x	AA	BB	AA	BB	BB	BB	BB	AA	BB	BB	BB	BB	BB	AA	AA	BB	AA	AB	AA	AB	BB	AB	AB	AB	AB	AA	AA	AB	AB	AB	AB	BB	AA	AA	BB	x	AA	x	AB	AB	AB	AB	AB	AB
447	BB	BB	BB	AA	x	AB	BB	AA	AB	BB	BB	AB	AA	BB	AB	AB	AB	BB	AB	AA	AB	AA	AB	AA	AB	AB	AB	AB	AB	AB	AB	AB	AB	AB	AB	AA	BB	AA	AB	BB	x	AB	x	AB	AB	AB	AA	BB	BB
448	BB	BB	BB	AA	x	AB	BB	AA	AB	BB	BB	AB	AA	BB	AB	AB	AB	BB	AB	AA	AB	AA	AB	AA	AB	BB	AB	BB	AB	AB	AB	AA	AB	AA	BB	AB	AB	AB	AB	AB	x	AB	x	AB	AB	AB	AB	AB	AB
449	AB	AB	BB	AB	x	AB	AB	AA	BB	BB	BB	AB	AA	BB	BB	AB	BB	BB	AB	AA	BB	AA	AB	AA	BB	BB	BB	BB	AB	AB	AB	AA	AA	BB	AA	AA	AB	AB	AA	AB	x	AB	x	BB	AA	AB	AA	AB	AB
451	AB	AB	BB	AB	x	AB	AB	AA	BB	BB	BB	AB	AA	BB	BB	AB	BB	BB	AB	AA	BB	AA	AB	AA	AB	BB	x	BB	AB	AB	AB	AA	AA	BB	AA	AA	AB	AB	AA	BB	x	AA	x	AB	AB	AB	AB	AB	AB
452	AB	AB	BB	AB	x	BB	AB	AA	AB	BB	BB	AA	AA	BB	AB	AA	AB	BB	BB	AA	AB	AA	BB	AA	AA	BB	x	AB	AA	BB	AB	AA	AB	AA	BB	AB	AB	AB	AA	AB	x	AB	x	AB	AB	AA	BB	AA	AA
453	BB	BB	BB	AA	x	AA	BB	AA	BB	BB	BB	BB	AA	BB	BB	BB	BB	BB	AA	AA	BB	AA	AA	AA	BB	BB	x	BB	BB	AA	AA	AA	AA	BB	AA	AA	BB	AA	AA	BB	x	AA	x	BB	AA	BB	AA	BB	BB
454	AB	AB	BB	AB	x	AB	BB	AA	BB	BB	BB	AB	AB	BB	BB	AB	BB	AB	AB	AA	BB	AA	AB	AA	AB	BB	AA	AB	AB	AB	AA	AA	AB	AB	AB	AB	BB	AB	AA	BB	x	AA	x	x	AB	AB	AB	AB	AB
455	AA	AA	AB	AB	x	AB	AB	AA	BB	BB	BB	AB	AA	BB	BB	AB	BB	BB	AB	AA	BB	AA	AB	AA	AB	BB	x	AB	AB	AB	AA	AA	AB	AB	AB	AB	BB	AA	AA	BB	x	AA	x	AB	AB	AB	AB	AB	AB
456	AA	AA	AB	AB	x	AB	AB	AA	BB	BB	BB	AB	AB	AB	BB	AB	BB	AB	AB	AA	BB	AA	AB	AA	AB	BB	x	AB	AB	AB	AA	AA	AB	AB	AB	AB	BB	AB	AB	BB	x	AA	x	x	AB	AB	AB	AB	AB
457	AB	AB	AB	AA	x	AA	BB	AA	BB	BB	BB	BB	AA	BB	BB	BB	BB	BB	AA	AA	BB	AA	AA	AA	BB	BB	BB	BB	BB	AA	AA	AA	AA	BB	AA	AA	BB	AA	AA	BB	x	AA	x	BB	AA	BB	AA	BB	BB
458	BB	BB	BB	AA	x	AA	BB	AA	BB	BB	BB	BB	AA	BB	BB	BB	BB	BB	AA	AA	BB	AA	AB	AA	BB	BB	AB	BB	BB	AB	AA	AA	AB	BB	AA	AA	BB	AA	AA	BB	x	AA	x	BB	AA	BB	AA	BB	BB
459	BB	BB	BB	AA	x	AA	BB	AA	BB	BB	BB	BB	AA	BB	BB	BB	BB	BB	AA	AA	BB	AA	AA	AA	BB	BB	BB	BB	BB	AA	AA	AA	AA	BB	AA	AA	BB	AA	AA	BB	x	AA	x	BB	AA	BB	AA	BB	BB
460	AA	AA	BB	BB	x	BB	AB	AA	AB	BB	BB	AA	AA	BB	AB	AA	AB	BB	BB	AA	AB	AA	BB	AA	AA	BB	AA	AB	AA	BB	AB	AA	AB	AA	BB	AB	AB	AB	AB	AB	x	AB	x	AB	AB	AA	BB	AA	AA
461	AB	AB	BB	AB	x	AB	AB	AA	BB	BB	BB	AB	AA	BB	BB	AB	BB	BB	AB	AA	BB	AA	AB	AA	AA	BB	x	AB	AA	BB	AB	AA	AB	AA	BB	AB	AB	AB	AA	AB	x	AB	x	AA	AB	AA	BB	AA	AA
462	AA	AA	BB	BB	x	BB	AB	AA	AB	BB	BB	x	AB	BB	AB	AA	AB	AB	AB	AA	AB	AA	BB	AB	AB	BB	AB	AB	AB	AB	AA	AA	AB	AB	AB	AB	BB	AB	AB	BB	x	AA	x	x	AB	AB	AB	x	AB
463	AB	AB	BB	AB	x	AB	AB	AA	BB	BB	BB	AB	AA	BB	BB	AB	BB	BB	AB	AA	BB	AA	AB	AA	AB	BB	AB	AB	AB	AB	AB	AB	AB	AB	AB	AA	BB	AA	AB	BB	x	AB	x	AB	AB	AB	AA	BB	BB
464	AB	AB	AB	AA	x	AB	BB	AB	AB	BB	AB	BB	AA	AB	AB	AB	AB	AB	AB	AB	AB	AB	AB	AB	BB	AB	AB	AB	AB	AB	AA	AA	AB	AB	AB	AB	BB	AA	AA	BB	x	AA	x	AB	AB	AB	AB	AA	AA
465	AB	AB	BB	AB	x	BB	AB	AA	AB	BB	BB	AA	AA	BB	BB	AA	BB	BB	BB	AA	BB	AA	BB	AB	AB	AB	AA	AA	AA	BB	BB	BB	BB	AA	BB	AB	BB	AA	AB	BB	x	AB	x	AA	BB	AA	AB	AB	AB
466	AB	AB	AB	AA	x	BB	BB	AB	AA	BB	AB	AB	AA	AB	AB	AA	AB	AB	BB	AB	AB	AB	BB	AB	AB	AB	x	AA	AA	BB	AA	AA	BB	AA	BB	BB	BB	AA	AA	BB	x	AA	x	AA	BB	AA	AB	AB	AB
467	AB	AB	AB	AA	x	BB	AB	AB	AA	BB	AB	AB	AA	AB	AB	AA	AB	AB	BB	AB	AB	AB	BB	BB	BB	AA	x	AA	AA	BB	AB	AB	BB	AA	BB	AB	BB	AA	AB	BB	x	AB	x	AA	BB	AA	AB	AB	AB
468	AB	AB	AB	AA	x	AB	BB	AB	AB	BB	AB	BB	AA	AB	BB	AB	BB	BB	AB	AA	BB	AA	AB	AA	AB	BB	AA	AA	AA	BB	AB	AB	BB	AA	BB	AB	BB	AA	AB	BB	x	AB	x	AA	BB	AA	AB	AB	AB
469	AB	AB	BB	AB	x	BB	AB	AA	AB	BB	BB	AA	AA	BB	AB	AA	AB	BB	BB	AA	AB	AA	BB	AA	AA	BB	AA	AB	AA	BB	BB	AB	AB	AA	BB	AA	AB	AB	AB	AB	x	BB	x	AA	BB	AA	AA	BB	BB
470	AB	AB	AB	AA	x	BB	AB	AB	AA	BB	AB	AB	AA	AB	AA	AA	AA	AB	BB	AB	AA	AB	BB	AB	AB	AB	AA	AB	AA	BB	AB	AA	AB	AA	BB	AB	AB	AB	AA	AB	x	BB	x	AB	AB	AA	AA	AB	AB
471	AB	AB	AB	AA	x	BB	AB	AB	AA	BB	AB	AB	AA	AB	AB	AA	AB	AB	BB	AB	AB	AB	BB	AB	AB	AB	AA	AA	AA	BB	BB	BB	BB	AA	BB	AA	BB	AA	BB	BB	x	BB	x	AA	BB	AA	AA	BB	BB
472	AB	AB	BB	AB	x	AB	AB	AA	BB	BB	BB	x	AA	BB	BB	AB	BB	BB	AB	AA	BB	AA	AB	AA	AB	BB	AB	AB	AB	AB	AB	AB	AB	AB	AB	AA	BB	AA	AB	BB	x	AB	x	AB	AB	AB	AA	BB	BB
473	AB	AB	BB	AB	x	BB	AB	AA	AB	BB	BB	AA	AA	BB	BB	AA	BB	BB	BB	AA	BB	AA	BB	AA	AA	BB	x	AA	AA	BB	AB	AB	BB	AA	BB	AB	BB	AA	AB	BB	x	AB	x	AA	BB	AA	AB	AB	AB
474	AB	AB	AB	AA	x	BB	AB	AB	AA	BB	AB	AB	AA	AB	AA	AA	AA	AB	BB	AB	AA	AB	BB	AB	AB	AB	x	AB	AA	BB	AB	AA	AB	AA	BB	AB	AB	AB	AA	AB	x	AB	x	AA	AB	AA	BB	AA	AA
475	AB	AB	AB	AA	x	BB	AB	AB	AA	BB	AB	AB	AA	AB	AA	AA	AA	AB	BB	AB	AA	AB	BB	AB	AB	AB	AA	AB	AA	BB	AB	AA	AB	AA	BB	AB	AB	AB	AA	AB	x	AB	x	AA	AB	AA	BB	AA	AA
476	AB	AB	BB	AB	x	BB	BB	AA	AB	BB	BB	AA	AA	BB	BB	AA	BB	BB	BB	AA	BB	AA	BB	AA	AA	BB	x	AA	AA	BB	AB	AB	BB	AA	BB	AB	BB	AA	AB	BB	x	AB	x	AB	AB	AB	AA	BB	BB
477	AA	AA	AB	AB	x	BB	BB	AB	AA	BB	AB	AB	AA	AB	AA	AA	AA	AB	BB	AB	AA	AB	BB	AB	AB	AB	AA	AB	AA	BB	BB	AA	AA	BB	AA	AA	AB	AB	AA	AB	x	AB	x	BB	AA	AB	AA	BB	BB
478	AA	AA	AB	AB	x	BB	AB	AB	AA	BB	AB	AB	AA	AB	AA	AA	AA	AB	BB	AB	AA	AB	BB	AB	AB	AB	x	AB	AA	BB	BB	AA	AA	BB	AA	AA	AB	AB	AA	AB	x	AB	x	BB	AA	AB	AA	BB	BB
479	AB	AB	AB	AB	x	BB	AA	AB	AB	BB	AB	AB	AA	AB	AB	AA	AB	AB	BB	AB	AB	AB	BB	AB	AB	AB	x	AA	AA	BB	AB	AA	AB	AB	AB	AB	BB	AA	AA	BB	x	AA	x	BB	AA	BB	AA	BB	BB
480	BB	BB	BB	AB	x	AB	AB	AA	BB	BB	BB	AB	AA	BB	BB	AB	BB	BB	AB	AA	BB	AA	AB	AA	AA	BB	AA	AA	AA	BB	AA	AA	BB	AA	BB	BB	BB	AA	AA	BB	x	AA	x	AB	AB	AB	AB	AB	AB
481	BB	BB	BB	AB	x	AB	AB	AA	BB	BB	BB	AB	AA	BB	BB	AB	BB	BB	AB	AA	BB	AA	AB	AA	AB	BB	AB	AB	AB	AB	AA	AA	AB	AB	AB	AB	BB	AA	AA	BB	x	AA	x	BB	AA	BB	AA	BB	BB
482	AB	AB	AB	AB	x	BB	AA	AB	AB	BB	AB	AB	AA	AB	AB	AA	AB	AB	BB	AB	AB	AB	BB	AB	AB	BB	AB	AB	AB	AB	AA	AA	AB	AB	AB	AB	BB	AA	AA	BB	x	AA	x	BB	AA	BB	AA	BB	BB
483	AA	AA	AB	AB	x	BB	AB	AB	AA	BB	AB	AB	AA	AB	AA	AA	AA	AB	BB	AB	AA	AB	BB	AB	AB	AB	AA	AB	AA	BB	BB	AA	AA	BB	AA	AA	AB	AB	AA	AB	x	AB	x	BB	AA	AB	AA	BB	BB
484	AB	AB	BB	AB	x	BB	AB	AA	AB	BB	BB	AA	AA	BB	AB	AA	AB	BB	BB	AA	AB	AA	BB	AA	AA	BB	AA	AB	AA	BB	AB	AA	AB	AA	BB	AB	AB	AB	AA	AB	x	AB	x	AB	AB	AA	BB	AA	AA
485	AB	AB	BB	AB	x	BB	AB	AA	AB	BB	BB	AA	AB	BB	AB	AA	AB	AB	BB	AA	BB	AA	BB	AA	AA	BB	AB	AB	AA	BB	AB	AA	AB	AB	AB	AB	BB	AA	AB	BB	x	AA	x	AB	AB	AB	AB	AB	AB
486	AB	AB	BB	AB	x	AB	AB	AA	BB	BB	BB	AB	AA	BB	BB	AB	BB	BB	AB	AA	BB	AA	AB	AA	AB	BB	AB	AB	AB	AB	AA	AA	AB	AB	AB	AB	BB	AA	AA	BB	x	AA	x	AB	AB	AB	AB	AB	AB
487	AB	AB	BB	AB	x	BB	AB	AA	AB	BB	BB	AA	AA	BB	AB	AA	AB	BB	BB	AA	AB	AA	BB	AA	AA	BB	x	AB	AA	BB	AB	AA	AB	AA	BB	AB	AB	AB	AA	AB	x	AB	x	AB	AB	AA	BB	AA	AA
488	AB	AB	BB	AB	x	BB	AB	AA	AB	BB	BB	AA	AA	BB	AB	AA	AB	BB	BB	AA	AB	AA	BB	AA	AA	BB	x	AB	AA	BB	AB	AA	AB	AA	BB	AB	AB	AB	AA	AB	x	AB	x	AB	AB	AA	BB	AA	AA
489	AB	AB	BB	AB	x	AB	AB	AA	BB	BB	BB	AB	AA	BB	BB	AB	BB	BB	AB	AA	BB	AA	AB	AA	AB	BB	x	AB	AB	AB	AA	AA	AB	AB	AB	AB	BB	AA	AA	BB	x	AA	x	AB	AB	AB	AB	AB	AB
490	AB	AB	BB	AB	x	BB	AB	AA	AB	BB	AB	BB	AA	AB	AB	AA	AB	AB	BB	AB	AB	AB	BB	AB	AB	AB	x	AA	AA	BB	AB	AB	BB	AA	BB	AB	BB	AA	AB	BB	x	AB	x	AA	BB	AA	AB	AB	AB
491	AB	AB	BB	AB	x	BB	AA	AB	AB	BB	AB	AB	AA	AB	AB	AA	AB	AB	BB	AB	AB	AB	BB	AB	AB	AB	x	AB	AB	AB	AA	AA	AB	AB	AB	AB	BB	AA	AA	BB	x	AA	x	AB	AB	AB	AB	AB	AB
492	AB	AB	AB	AB	x	BB	AA	AB	AB	BB	AB	AB	AA	AB	AB	AA	AB	AB	BB	AB	AB	AB	BB	AB	AB	AB	AB	AB	AB	AB	AA	AA	AB	AB	AB	AB	BB	AA	AA	BB	x	AA	x	AB	AB	AB	AB	AB	AB
493	AB	AB	BB	AB	x	BB	AB	AB	AA	BB	AA	BB	AA	AA	AA	AA	AA	AA	BB	BB	AA	BB	BB	BB	BB	AA	AB	AB	AB	AB	AB	AB	AB	AB	AB	AA	BB	AA	AB	BB	x	AB	x	AB	AB	AB	AA	BB	BB
494	AB	AB	AB	AB	x	BB	AA	AB	AB	BB	AB	AB	AA	AB	AB	AA	AB	AB	BB	AB	AB	AB	BB	AB	AB	AB	x	AA	AA	BB	AB	AB	BB	AA	BB	AB	BB	AA	AB	BB	x	AB	x	AA	BB	AA	AB	AB	AB
495	AB	AB	AB	AA	x	BB	AB	AB	AA	BB	AA	BB	AA	AA	AA	AA	AA	AA	BB	BB	AA	BB	BB	BB	BB	AA	AB	AB	AB	AB	AB	AB	AB	AB	AB	AA	BB	AA	AB	BB	x	AB	x	AB	AB	AB	AB	AB	AB
496	AB	AB	BB	AB	x	AB	AB	AA	BB	BB	BB	AB	AA	BB	BB	AB	BB	BB	AB	AA	BB	AA	AB	AA	AB	BB	x	AB	AA	BB	AB	AA	AB	AA	BB	AB	AB	AB	AA	AB	x	AB	x	AB	AB	AA	BB	AA	AA
497	AB	AB	BB	AB	x	BB	AB	AA	AB	BB	BB	AA	AA	BB	BB	AB	BB	BB	AB	AA	BB	AA	AA	AA	BB	BB	BB	BB	BB	AA	AA	AA	AA	BB	AA	AA	BB	AA	AA	BB	x	AA	x	BB	AA	BB	AA	BB	BB
498	AB	AB	BB	AB	x	AB	BB	AA	BB	BB	BB	AB	AA	BB	BB	AB	BB	BB	AB	AA	BB	AA	AB	AA	AB	BB	AB	AB	AB	AB	AA	AA	AB	AB	AB	AB	BB	AA	AA	BB	x	AA	x	AB	AB	AB	AB	AB	AB
499	AB	AB	AB	AA	x	AB	AB	AA	BB	BB	BB	AB	AA	BB	BB	AB	BB	BB	AB	AA	BB	AA	AB	AA	AB	BB	x	AB	AB	AB	AA	AA	AB	AB	AB	AB	BB	AA	AA	BB	x	AA	x	AB	AB	AB	AB	AB	AB
500	AB	AB	BB	AB	x	BB	AB	AA	AB	BB	BB	AA	AA	BB	AB	AA	AB	BB	BB	AA	AB	AA	BB	AA	AA	BB	x	AB	AA	BB	AB	AA	AB	AA	BB	AB	AB	AB	AA	AB	x	AB	x	AB	AB	AB	AB	AB	AB
501	AB	AB	BB	AB	x	BB	AB	AA	AB	BB	BB	AA	AA	BB	BB	AB	BB	BB	AB	AA	AB	AA	AB	AA	AB	BB	AB	AB	AB	AB	AA	AA	AB	AB	BB	AB	BB	AA	AA	BB	x	AA	x	AB	AB	AB	AB	AB	AB
502	AB	AB	AB	AA	x	BB	BB	AB	AA	BB	AB	AB	AA	AB	AA	AA	AA	BB	BB	AB	AA	AB	AB	AA	BB	BB	x	BB	AB	BB	AB	AA	AA	BB	AA	AA	AB	AB	AB	AB	x	AB	x	BB	AA	AB	AA	AB	BB
503	AB	AB	BB	AB	x	AB	AB	AA	BB	BB	BB	AB	x	BB	BB	AB	BB	BB	AB	AA	BB	AA	AB	AA	AB	BB	x	x	AA	BB	AB	AB	BB	AA	BB	AB	BB	AA	AB	BB	x	AB	x	AA	BB	AA	AB	AB	AB
504	AA	AA	AB	AB	x	BB	AA	AB	AB	BB	AB	AB	AA	AB	AB	AA	AB	AB	BB	AB	AB	AB	BB	AB	AB	AB	x	AA	AA	BB	AB	AB	BB	AA	BB	AB	BB	AA	AB	BB	x	AB	x	AA	BB	AA	AB	AB	AB
505	AA	AA	AB	AB	x	BB	AA	AB	AB	BB	AB	AB	AA	AB	AB	AA	AB	AB	BB	AB	AB	AB	BB	AB	AB	AB	x	AA	AA	BB	AB	AB	BB	AA	BB	AB	BB	AA	AB	BB	x	AB	x	AA	BB	AA	AB	AB	AB
506	AB	AB	BB	AB	x	AB	AB	AA	BB	BB	BB	AB	AA	BB	BB	AB	BB	BB	AB	AA	BB	AA	AB	AA	AB	BB	AA	AA	AA	BB	AB	AB	BB	AA	BB	AB	BB	AA	AB	BB	x	AB	x	AA	BB	AA	AB	AB	AB
507	AA	AA	AB	AB	x	BB	AA	AB	AB	BB	AB	AB	AA	AB	AB	AA	AB	AB	BB	AB	AB	AB	BB	AB	AB	AB	AA	AA	AA	BB	AB	AB	BB	AA	BB	AB	BB	AA	AB	BB	x	AB	x	AA	BB	AA	AB	AB	AB
508	AB	AB	BB	AB	x	AB	BB	AA	BB	BB	BB	AB	AA	BB	BB	AB	BB	BB	AB	AA	BB	AA	AB	AA	AB	BB	x	AA	AA	BB	AB	AB	BB	AA	BB	AB	BB	AA	AB	BB	x	AB	x	AA	BB	AA	AB	AB	AB
509	AB	AB	BB	AB	x	AB	BB	AA	BB	BB	BB	AB	AA	BB	BB	AA	AB	AB	BB	AB	AB	AB	BB	AB	AB	AB	x	AA	AA	BB	AB	AB	BB	AA	BB	AB	BB	AA	AB	BB	x	AB	x	AA	BB	AA	AB	AB	AB
510	AB	AB	BB	AB	x	AB	AB	AA	BB	BB	BB	AB	AA	BB	BB	AB	BB	BB	AB	AA	BB	AA	AB	AA	AB	BB	x	AA	AA	BB	AB	AB	BB	AA	BB	AB	BB	AA	AB	BB	x	AB	x	AA	BB	AA	AB	AB	AB
511	AB	AB	BB	AB	x	AB	AB	AA	BB	BB	BB	AB	AA	BB	BB	AB	BB	BB	AB	AA	BB	AA	AB	AA	AB	BB	x	AA	AA	BB	AB	AB	BB	AA	BB	AB	BB	AA	AB	BB	x	AB	x	AA	BB	AA	AB	AB	AB
513	AB	AB	BB	AB	x	AB	AB	AA	BB	BB	BB	AB	AA	BB	BB	AB	BB	BB	AB	AA	BB	AA	AB	AA	AB	BB	x	AA	AA	BB	AB	AB	BB	AA	BB	AB	BB	AA	AB	BB	x	AB	x	AA	BB	AA	AB	AB	AB
514	BB	BB	BB	AA	x	BB	BB	AA	AA	BB	BB	AA	AA	BB	AA	AA	AA	BB	BB	AA	AA	AA	BB	AA	AA	BB	x	AB	AA	BB	BB	AB	AB	AA	BB	AA	AB	AB	AB	AB	x	BB	x	AB	AB	AA	AA	AB	AB
515	BB	BB	BB	AA	x	BB	BB	AA	AA	BB	BB	AA	AA	BB	AA	AA	AA	BB	BB	AA	AA	AA	BB	AA	AA	BB	x	BB	AA	BB	BB	AA	AA	x	AA	AA	AA	BB	AA	AA	x	BB	x	BB	AA	AA	x	AA	AA
516	AB	AB	AB	AA	x	BB	BB	AA	AB	BB	BB	AB	AA	BB	AB	AB	AB	BB	AB	AA	AB	AA	AB	AA	AB	BB	AB	BB	AB	AB	AB	AA	AA	BB	AA	AA	AB	AB	AA	AB	x	AB	x	BB	AA	BB	AA	BB	BB
517	AB	AB	AB	AA	x	AB	AB	AB	AB	BB	AB	BB	AA	AB	AA	AA	AA	AB	BB	AB	AA	AB	BB	AB	AB	AB	x	AB	AA	BB	BB	AB	AB	AA	BB	AA	AB	AB	AA	AA	x	BB	x	BB	AA	AA	x	AA	AA
518	AB	AB	AB	AA	x	AB	AB	AB	AB	BB	AB	BB	AA	AB	AB	AB	AB	AB	AB	AB	AA	BB	BB	BB	BB	AA	x	AA	AA	BB	BB	BB	BB	AA	BB	AA	BB	AA	AB	AB	x	BB	x	AB	AB	AA	AA	AB	AB
519	AB	AB	AB	AA	x	AB	AB	AB	AB	BB	AB	BB	AA	AB	AB	AB	AB	AB	AB	AB	AA	BB	BB	AB	AB	AB	x	AB	AA	BB	BB	AB	AB	AA	BB	AA	x	AB	AB	AB	x	BB	x	AB	AB	AA	AA	AB	AB
520	BB	BB	BB	AA	x	BB	BB	AA	AA	BB	BB	AA	AA	BB	AA	AA	AA	BB	BB	AA	AA	AA	BB	AA	AA	BB	AA	BB	AA	BB	BB	AA	AA	x	AA	AA	AA	BB	AA	AA	x	BB	x	BB	AA	AA	AB	AA	AA
521	BB	BB	BB	AA	x	AA	BB	AA	BB	BB	BB	BB	AA	BB	BB	BB	BB	BB	AA	AA	BB	AA	AA	AA	BB	BB	AB	AB	AB	AB	AA	AA	AB	AB	AB	AA	BB	AA	AA	BB	x	AA	x	BB	AA	BB	AA	BB	BB
522	AB	AB	BB	AB	x	AB	AB	AA	AB	BB	BB	AB	AA	BB	AB	AB	AB	BB	AB	AA	AB	AA	AB	AA	AB	BB	x	AB	AA	BB	AB	AA	AB	AA	BB	AB	AB	AB	AA	AB	x	AB	x	AB	AB	AA	x	AA	AA
523	AB	AB	AB	AA	x	AB	BB	AA	BB	BB	BB	BB	AA	BB	BB	BB	BB	BB	AA	AA	BB	AA	AB	AA	BB	BB	x	AB	AB	AB	AA	AA	AB	AA	BB	AB	AB	AB	AB	AB	x	AB	x	AB	AB	AA	x	AA	AA
524	AB	AB	AB	AA	x	AB	BB	AA	BB	BB	BB	BB	AA	BB	BB	BB	BB	BB	AA	AA	BB	AA	AA	AA	BB	BB	BB	BB	BB	AA	AA	AA	AA	BB	AB	AB	BB	AA	AA	BB	x	AA	x	AB	AB	AB	AA	AB	AB
525	AB	AB	AB	AA	x	BB	AB	AB	AA	BB	AB	AB	x	AB	AA	AA	AA	AB	BB	AB	AA	AB	BB	AA	AA	BB	AA	x	AA	BB	BB	AA	AA	x	AA	AA	AA	BB	AA	AA	x	BB	x	x	AA	AA	x	AA	AA
526	AB	AB	AB	AA	x	BB	AB	AB	AA	BB	AB	AB	AA	AB	AA	AA	AA	BB	BB	AB	AA	AB	BB	AA	AA	BB	AA	BB	AA	BB	BB	AA	AA	x	x	AA	AA	BB	AA	AA	x	BB	x	BB	AA	AA	x	AA	AA
527	AB	AB	AB	AA	x	AB	BB	AA	BB	BB	BB	BB	AA	BB	BB	BB	BB	BB	AA	AA	BB	AA	AA	AA	BB	BB	x	BB	BB	AA	AA	AA	AA	BB	AA	AA	BB	AA	AA	BB	x	AA	x	x	AA	BB	AA	BB	BB
528	BB	BB	BB	AA	x	AA	BB	AA	BB	BB	BB	BB	AA	BB	BB	BB	BB	BB	AA	AA	BB	AA	AA	AA	BB	BB	BB	BB	BB	AA	AA	AA	AA	BB	AA	AA	BB	AA	AA	BB	x	AA	x	BB	AA	BB	AA	BB	BB
529	AB	AB	AB	AA	x	AB	BB	AA	BB	BB	BB	BB	AA	BB	BB	BB	BB	BB	AA	AA	BB	AA	AA	AA	BB	BB	AB	AB	AB	AB	AA	AA	AB	AB	AB	AB	BB	AA	AA	BB	x	AA	x	AB	AB	AB	AA	AB	AB
530	AB	AB	AB	AA	x	AB	BB	AA	BB	BB	BB	BB	AA	BB	BB	BB	BB	BB	AA	AA	BB	AA	AA	AA	BB	BB	BB	BB	BB	AA	AA	AA	AA	BB	AA	AA	BB	AA	AA	BB	x	AA	x	x	AA	BB	AA	BB	BB
531	AA	AA	AA	AA	x	BB	AA	BB	AA	BB	AA	BB	AA	AA	AA	AA	AA	AA	BB	BB	AA	BB	BB	BB	BB	AA	AB	AB	AB	AB	AB	AB	AB	AB	AB	AA	BB	AA	AB	BB	x	AB	x	AB	AB	AB	AB	AB	AB
532	AA	AA	AB	AB	x	BB	AB	AB	AA	BB	AB	AB	AA	AB	AA	AA	AA	AB	BB	AB	AA	AB	BB	x	AB	AB	AA	AB	AA	BB	BB	AB	AB	AA	BB	AA	AB	AB	AB	AB	x	BB	x	AB	AB	AA	BB	AA	AA
533	AB	AB	AB	AA	x	AB	AB	AB	AB	BB	AB	BB	AA	AB	AB	AB	AB	AB	AB	AB	AB	AB	BB	AB	AB	AB	AB	AB	AB	AB	AA	AA	AB	AB	AB	AB	BB	AA	AA	BB	x	AA	x	AB	AB	AB	AB	AB	AB
534	AA	AA	AB	AB	x	BB	AB	AB	AA	BB	AB	AB	AA	AB	AA	AA	AA	AB	BB	AB	AA	AB	BB	x	AB	AB	AA	AB	AA	BB	BB	AB	AB	AA	BB	AA	AB	AB	AB	AB	x	BB	x	AB	AB	AB	AB	AB	AB
536	x	BB	x	AA	x	AA	BB	AA	AB	BB	BB	AB	AA	BB	AB	AB	AB	AB	AB	AA	AB	AA	AB	x	AB	BB	x	x	AB	AB	AB	AA	AB	x	AA	AA	AB	AB	AB	AB	x	AB	x	x	AA	AB	AA	AB	AB
537	AB	AB	AB	AA	x	AB	AB	AB	AB	BB	AB	BB	AA	AB	AB	AB	AB	AB	AB	AB	AB	AB	AB	AB	BB	AB	AB	AB	AB	AB	AB	AB	AB	AB	AB	AA	BB	AA	AB	BB	x	AB	x	AB	AB	AB	AA	BB	BB
538	AB	AB	AB	AA	x	BB	AB	AB	AA	BB	AB	AB	AA	AB	AA	AA	AA	AB	BB	AB	AA	AB	BB	x	AB	AB	AA	AA	AA	BB	AB	AB	BB	AA	BB	AB	BB	AA	AA	AB	x	AB	x	AB	AB	AA	BB	AA	AA
539	AB	AB	AB	AA	x	AB	AB	AB	AB	BB	AB	BB	AA	AB	AB	AB	AB	AB	AB	AB	AB	AB	AB	AB	BB	AB	AB	AB	AB	AB	AB	AB	AB	AB	AB	AA	BB	AA	AB	BB	x	AB	x	AB	AB	AB	AA	BB	BB
540	BB	BB	BB	AA	x	AB	BB	AA	AA	BB	BB	AA	AA	BB	AA	AA	AA	BB	BB	AA	AA	AA	BB	AA	AA	BB	AA	AB	AA	BB	AB	AA	AB	AA	BB	AB	AB	AB	AA	AB	x	AB	x	AB	AB	AA	BB	AA	AA
541	AB	AB	AB	AA	x	AB	AB	AB	AB	BB	AB	BB	AA	AB	AB	AB	AB	AB	AB	AB	AB	AB	BB	x	AB	AB	AA	AA	AA	BB	AB	AB	BB	AA	BB	AB	BB	AA	AB	BB	x	AB	x	AA	BB	AA	AB	AB	AB
542	AB	AB	AB	AA	x	BB	AB	AB	AA	BB	AB	AB	AA	AB	AA	AA	AA	AB	BB	AB	AA	AB	BB	x	AB	AB	AA	AA	AA	BB	AB	AB	BB	AA	BB	AB	BB	AA	AB	BB	x	AB	x	AA	BB	AA	AB	AB	AB
543	AA	AA	AB	AB	x	BB	AA	AB	AB	BB	AB	AB	AA	AB	AB	AA	AB	AB	BB	AB	AB	AB	AB	AA	AB	BB	AB	AB	AB	AB	AA	AA	AB	AB	AB	AB	BB	AA	AA	BB	x	AA	x	BB	AA	BB	AA	BB	BB
545	AA	AA	AB	AB	x	BB	AA	AB	AB	BB	AB	AB	AA	AB	AB	AA	AB	AB	BB	AB	AB	AB	x	AA	AB	BB	AB	AB	AB	AB	AB	AB	AB	AB	AB	AA	BB	AA	AB	BB	x	AA	x	AB	AB	AB	AB	AB	AB
546	AB	AB	BB	AB	x	AB	AB	AA	BB	BB	BB	AB	AA	BB	BB	AB	BB	BB	AB	AA	BB	AA	x	AA	AB	BB	AB	AB	AB	AB	AA	AA	AB	AB	AB	AB	BB	AA	AA	BB	x	AA	x	x	AA	BB	AA	BB	BB
547	AA	AA	AB	AB	x	BB	AA	AB	AB	BB	AB	AB	AA	AB	AB	AA	AB	AB	BB	AB	AB	AB	AB	AA	AB	BB	AB	AB	AB	AB	AA	AA	AB	AB	AB	AB	BB	AA	AA	BB	x	AA	x	BB	AA	BB	AA	BB	BB
549	BB	BB	BB	AA	x	AA	BB	AA	AB	BB	BB	AB	AA	BB	AB	AB	AB	BB	AB	AA	AB	AA	AB	AA	AB	BB	AB	BB	AB	AB	AB	AA	AA	BB	AA	AA	AB	AB	AA	AB	x	AB	x	x	AA	AA	BB	AA	AA
550	BB	BB	BB	AA	x	AB	BB	AA	AA	BB	BB	AA	AA	BB	AA	AA	AA	BB	BB	AA	AA	AA	BB	AA	AA	BB	AA	AB	AB	AB	AB	AA	AA	BB	AB	AA	BB	AA	AB	BB	x	AB	x	AB	AB	AB	AA	BB	BB
551	AA	AA	AB	AB	x	BB	AA	AB	AB	BB	AB	AB	AA	AB	AB	AA	AB	AB	BB	AB	AB	AB	AB	AA	AB	BB	AB	AB	AB	AB	AA	AA	AB	AB	AB	AB	BB	AA	AA	BB	x	AA	x	BB	AA	BB	AA	BB	BB
552	AA	AA	AB	AB	x	BB	AA	AB	AB	BB	AB	AB	AA	AB	AB	AA	AB	AB	BB	AB	AB	AB	AB	AA	AB	BB	AB	AB	AB	AB	AA	AA	AB	AB	AB	AB	BB	AA	AA	BB	x	AA	x	x	AA	BB	AA	BB	BB
553	AA	AA	AA	AA	x	BB	AA	BB	AA	BB	AA	BB	AA	AA	AA	AA	AA	AA	BB	BB	AA	BB	AB	AB	BB	AB	AB	AB	AB	AB	AB	AB	AB	AB	AB	AA	BB	AA	AB	BB	x	AA	x	AB	AB	AB	AB	AB	AB
554	AA	AA	AB	AB	x	BB	AA	AB	AB	BB	AB	AB	AA	AB	AB	AA	AB	AB	BB	AB	AB	AB	AB	AA	AB	BB	AB	AB	AB	AB	AA	AA	AB	AB	AB	AB	BB	AA	AA	BB	x	AA	x	BB	AA	BB	AA	BB	BB
555	AA	AA	BB	BB	x	BB	AA	AA	BB	BB	BB	AA	AA	BB	BB	AA	BB	BB	BB	AA	BB	AA	BB	AA	AA	BB	AA	AA	AA	BB	AA	AA	BB	AA	BB	BB	BB	AA	AA	BB	x	AA	x	AB	AB	AB	AB	AB	AB
556	BB	BB	BB	AA	x	AB	BB	AA	BB	BB	BB	AB	AA	BB	BB	AB	BB	BB	AB	AA	BB	AA	AA	AA	BB	BB	AB	AB	AB	AB	AB	AB	AB	AB	AB	AA	BB	AA	AB	BB	x	AB	x	AB	AB	AB	AA	BB	BB
557	AB	AB	BB	AB	x	BB	AB	AA	AB	BB	BB	AA	AA	BB	BB	AA	BB	BB	BB	AA	BB	AA	AB	AA	AB	BB	BB	BB	BB	AA	AA	AA	AA	BB	AA	AA	BB	AA	AA	BB	x	AA	x	BB	AA	BB	AA	AB	AB
558	AB	AB	BB	AB	x	BB	AB	AA	BB	BB	BB	AA	AA	BB	BB	AA	BB	BB	BB	AA	BB	AA	AB	AA	AB	BB	BB	BB	BB	AA	AA	AA	AA	BB	AA	AA	BB	AA	AA	BB	x	AA	x	BB	AA	BB	AA	BB	BB
559	BB	BB	BB	AA	x	BB	BB	AA	AB	BB	BB	AA	AA	BB	BB	AA	BB	BB	BB	AA	BB	AA	AB	AA	AB	BB	BB	BB	BB	AA	AA	AA	AA	BB	AA	AA	BB	AA	AA	BB	x	AA	x	AB	AB	AB	AB	AB	AB
560	BB	BB	BB	AA	x	BB	BB	AA	AB	BB	BB	AA	AA	BB	AB	AA	AB	BB	BB	AA	AB	AA	x	AA	AB	BB	AB	BB	BB	AA	AA	AA	AA	BB	AA	AA	BB	AA	AA	BB	x	AA	x	AB	AB	AB	AB	AB	AB
561	BB	BB	BB	AA	x	BB	BB	AA	AA	BB	BB	AA	AA	BB	AB	AA	AB	BB	BB	AA	AB	AA	AB	AA	AB	BB	AB	BB	AB	AB	AB	AA	AA	BB	AA	AA	BB	AA	AA	BB	x	AA	x	BB	AA	BB	AA	BB	BB
562	BB	BB	BB	AA	x	BB	BB	AA	AB	BB	BB	AA	AA	BB	AB	AA	AB	BB	BB	AA	AB	AA	AB	AA	AB	BB	AB	BB	AB	AB	AB	AA	AA	BB	AA	AA	AB	AB	AA	AB	x	AB	x	x	AA	AB	AA	AB	AB
563	BB	BB	BB	AA	x	AB	BB	AA	AB	BB	BB	AB	AA	BB	BB	AB	BB	BB	AB	AA	BB	AA	AB	AA	AB	BB	AA	AA	AA	BB	AB	AB	BB	AA	BB	AB	BB	AA	AB	BB	x	AB	x	AA	BB	AA	AB	AB	AB
564	AB	AB	BB	AB	x	BB	AB	AA	BB	BB	BB	AA	AA	BB	BB	AA	BB	BB	BB	AA	BB	AA	AB	AA	AB	BB	BB	BB	BB	AA	AA	AA	AA	BB	AA	AA	BB	AA	AA	BB	x	AA	x	BB	AA	BB	AA	BB	BB
565	BB	BB	BB	AA	x	AB	BB	AA	AB	BB	BB	AB	AA	BB	BB	AB	BB	BB	AB	AA	BB	AA	AB	AA	AB	BB	AA	AA	AA	BB	AB	AB	BB	AA	BB	AB	BB	AA	AB	BB	x	AB	x	AA	BB	AA	AB	AB	AB
566	BB	BB	BB	AA	x	AB	BB	AB	AB	BB	AB	AB	AA	AB	AB	AA	AB	AB	BB	AB	AB	AB	BB	AB	AB	AB	AA	AA	AA	BB	AB	AB	BB	AA	BB	AB	BB	AA	AB	BB	x	AB	x	AA	BB	AA	AB	AB	AB
567	BB	BB	BB	AA	x	BB	x	AA	AA	BB	BB	AA	AA	BB	AB	AA	AB	AB	AB	AA	AB	AA	x	AA	AA	BB	AA	AB	AA	AB	AB	AA	AB	AA	BB	AB	AB	AB	x	AB	x	AB	x	x	AB	AA	BB	AA	AA
568	AB	AB	AB	AA	x	BB	AB	AB	AB	BB	AB	AB	AA	AB	AB	AA	AB	AB	BB	AB	AB	AB	AB	AB	BB	AB	AB	AB	AB	AB	AB	AB	AB	AB	AB	AA	BB	AA	AB	BB	x	AB	x	AB	AB	AB	AA	BB	BB
569	AA	AA	AA	AA	x	BB	AA	BB	AA	BB	AA	BB	AA	AA	AA	AA	AA	x	BB	BB	AA	BB	BB	BB	BB	AA	AB	AB	AB	AB	AB	AB	AB	AB	AB	AA	BB	AA	AB	BB	x	AB	x	AB	AB	AB	AB	AB	AB
570	AA	AA	AA	AA	x	BB	AA	BB	AA	BB	AA	BB	AA	AA	AA	AA	AA	AA	BB	BB	AA	BB	BB	BB	BB	AA	AA	AA	AA	BB	BB	BB	BB	AA	BB	AA	BB	AA	BB	BB	x	BB	x	AA	BB	AA	AA	BB	BB
571	AB	AB	AB	AB	x	BB	AA	AB	AB	BB	AB	AB	AA	AB	AB	AA	AB	AB	BB	AB	AB	AB	BB	AB	AB	AB	AB	AB	AB	AB	AA	AA	AB	AB	AB	AB	BB	AA	AA	BB	x	AA	x	AB	AB	AB	AB	AB	AB
572	AB	AB	AB	AB	x	BB	AA	AB	AB	BB	AB	AB	AA	AB	AB	AA	AB	AB	BB	AB	AB	AB	BB	AB	AB	AB	AA	AA	AA	BB	AB	AB	BB	AA	BB	AB	BB	AA	AB	BB	x	AB	x	AA	BB	AA	AB	AB	AB
573	AB	AB	AB	AB	x	BB	AA	AB	AB	BB	AB	AB	AA	AB	AB	AA	AB	AB	BB	AB	AB	AB	BB	AB	AB	AB	AA	AA	AA	BB	AB	AB	BB	AA	BB	AB	BB	AA	AB	BB	x	AB	x	AA	BB	AA	AB	AB	AB
574	BB	BB	BB	AA	x	AA	BB	AA	BB	BB	BB	BB	AA	BB	BB	BB	BB	BB	AA	AA	BB	AA	AA	AA	BB	BB	BB	BB	BB	AA	AA	AA	AA	BB	AA	AB	BB	AA	AA	BB	x	AA	x	AB	AB	AB	AA	AB	AB
575	AA	AA	AB	AB	x	BB	AA	AB	BB	BB	BB	AA	AA	BB	BB	AB	BB	BB	AB	AA	BB	AA	AB	AA	AB	BB	AB	AB	AB	AB	AA	AA	AB	AB	AB	AB	BB	AA	AA	BB	x	AA	x	AB	AB	AB	AA	AB	AB
576	AA	AA	AB	AB	x	BB	AA	AB	BB	BB	BB	AA	AA	BB	BB	AB	BB	BB	AB	AA	BB	AA	AB	AA	AB	BB	AB	AB	AB	AB	AA	AA	AB	AB	AB	AB	BB	AA	AA	BB	x	AB	x	AA	BB	AA	AA	AB	AB
577	AA	AA	AB	AB	x	BB	AA	AB	BB	BB	BB	AA	AA	BB	BB	AB	BB	BB	AB	AA	BB	AA	AB	AA	AB	BB	AB	AB	AB	AB	AA	AA	AB	AB	AB	AB	BB	AA	AA	BB	x	AA	x	AB	AB	AB	AA	AB	AB
578	AB	AB	AB	AA	x	AB	AB	AB	AB	BB	AB	BB	AA	AB	AB	AB	AB	AB	BB	AB	AB	AB	BB	AB	AB	AB	AA	AA	AA	BB	AB	AB	BB	AA	BB	AB	BB	AA	AB	BB	x	AB	x	AA	BB	AA	AA	AB	AB
579	BB	BB	BB	AA	x	AB	BB	AA	AB	BB	BB	BB	AA	AB	AB	AB	AB	AB	AB	AB	AB	AB	AB	AB	BB	AB	AA	AA	AA	BB	AB	AB	BB	AA	BB	AB	BB	AA	AB	BB	x	AB	x	AA	BB	AA	AB	AB	AB
580	BB	BB	BB	AA	x	BB	BB	AA	AA	BB	BB	AB	AA	AB	AA	AA	AA	AB	BB	AB	AA	AB	BB	x	AB	AB	AA	AB	AA	BB	BB	AB	AB	AA	BB	AA	AB	AB	AB	AB	x	BB	x	AB	AB	AB	AA	BB	BB
581	BB	BB	BB	AA	x	AB	BB	AA	AB	BB	BB	BB	AA	AB	AB	AB	AB	AB	AB	AB	AB	AB	AB	AB	BB	AB	AB	AB	AB	AB	AB	AB	AB	AB	BB	AA	AB	AB	AB	AB	x	BB	x	AB	AB	AA	AA	AB	AB
582	BB	BB	BB	AA	x	AA	BB	AA	BB	BB	BB	BB	AA	BB	BB	BB	BB	BB	AA	AA	BB	AA	AB	AA	AB	BB	AB	AB	AB	AB	AA	AA	AB	AB	BB	AB	AB	AB	AA	AB	x	AB	x	AB	AB	AA	BB	AA	AA
583	BB	BB	BB	AA	x	AA	BB	AA	BB	BB	BB	BB	AA	BB	BB	BB	BB	BB	AA	AA	BB	AA	AB	AA	AB	BB	AB	AB	AB	AB	AA	AA	AB	AB	BB	AB	AB	AB	AA	AB	x	AB	x	AB	AB	AA	BB	AA	AA
584	AA	AA	AB	AB	x	BB	AA	AB	AB	BB	AB	AB	AA	AB	AB	AA	AB	AB	BB	AB	AB	AB	BB	AB	AB	AB	AA	AB	AA	BB	AB	AA	AB	AA	BB	AB	AB	AB	AA	AB	x	AB	x	AB	AB	AA	BB	AA	AA
585	AA	AA	AB	AB	x	BB	AA	AB	AB	BB	AB	AB	AA	AB	AB	AA	AB	AB	BB	AB	AB	AB	BB	AB	AB	AB	AA	AB	AA	BB	AB	AA	AB	AA	BB	AB	AB	AB	AA	AB	x	AB	x	AB	AB	AA	BB	AA	AA
586	AB	AB	AB	AA	x	AB	AB	AB	AB	BB	AB	AB	AA	AB	AB	AA	AB	AB	BB	AB	AB	AB	BB	AB	AB	AB	AA	AB	AA	BB	AB	AA	AB	AA	BB	AB	AB	AB	AA	AB	x	BB	x	AB	AB	AA	AA	AB	AB
587	AA	AA	AB	AB	x	BB	AA	AB	AB	BB	AB	AB	AA	AB	AB	AA	AB	AB	BB	AB	AB	AB	BB	AB	AB	AB	AA	AA	AA	BB	AB	AB	BB	AA	BB	AB	BB	AA	AB	BB	x	AB	x	AA	BB	AA	AB	AB	AB
588	AA	AA	AB	AB	x	BB	AA	AB	AB	BB	AB	AB	AA	AB	AB	AA	AB	AB	BB	AB	AB	AB	BB	AB	AB	AB	AA	AB	AA	BB	BB	AB	AB	AA	BB	AA	AB	AB	AB	AB	x	BB	x	AB	AB	AA	AA	AB	AB
589	AB	AB	AB	AA	x	AB	AB	AB	AB	BB	AB	BB	AA	AB	AB	AB	AB	AB	AB	AB	AB	AB	AB	AB	AB	AB	AA	AB	AA	BB	AB	AA	AB	AA	BB	AB	AB	AB	AA	AB	x	AB	x	AB	AB	AA	BB	AA	AA
590	AB	AB	AB	AA	x	BB	AB	AB	AA	BB	AB	AB	AA	AB	AA	AA	AA	AB	BB	AB	AA	AB	BB	AB	AB	AB	AA	AA	AA	BB	AB	AB	BB	AA	BB	AB	BB	AA	BB	BB	x	BB	x	AA	BB	AA	AA	BB	BB
591	AB	AB	AB	AA	x	BB	AB	AB	AA	BB	AB	AB	AA	AB	AA	AA	AA	AB	AB	AB	AA	AB	x	AB	AB	AB	AA	AA	AA	AB	AB	AB	AB	AA	BB	AB	BB	AA	x	BB	x	BB	x	AB	BB	AA	AA	x	BB
592	AA	AA	AB	AB	x	BB	AA	AB	AB	BB	x	AB	AA	AB	AB	AA	AB	AB	BB	AB	AB	AB	BB	AB	AB	AB	AA	AB	AA	AB	AB	AA	AB	AA	BB	AB	AB	AB	AB	AB	x	BB	x	AB	AB	AA	AA	AB	AB
593	AA	AA	AB	AB	x	BB	AA	AB	AB	BB	AB	AB	AA	AB	AB	AA	AB	AB	BB	AB	AB	AB	BB	AB	AB	AB	AA	AA	AA	BB	AB	AA	AB	AA	BB	AB	AB	AB	AA	AB	x	AB	x	AB	AB	AA	BB	AA	AA
594	AB	AB	AB	AA	x	BB	BB	AB	AA	BB	AB	AB	AA	AB	AB	AA	AB	AB	BB	AB	AB	AB	BB	AB	AB	AB	AA	AB	AA	BB	AB	AA	AB	AA	BB	AA	AB	AB	AB	AB	x	BB	x	AB	AB	AA	AA	AB	AB
595	AB	AB	AB	AA	x	AB	AB	AB	AB	BB	AB	BB	AA	AB	AB	AB	AB	AB	AB	AB	AB	AB	AB	AB	BB	AB	AA	AB	AA	BB	BB	AB	AB	AA	BB	AA	AB	AB	AB	AB	x	BB	x	AB	AB	AA	AA	AB	AB
596	AA	AA	AB	AB	x	BB	AA	BB	AA	BB	AA	AB	AA	AB	AA	AA	AA	AB	BB	AB	AA	AB	BB	x	AB	AB	AA	AB	AA	BB	BB	AB	AB	AA	BB	AA	AB	AB	AB	AB	x	BB	x	AB	AB	AA	AA	AB	AB
597	AA	AA	AA	AA	x	BB	AA	BB	AA	BB	AA	AB	x	BB	AB	AB	x	BB	AB	AA	AB	AA	BB	x	AB	AB	AA	x	AA	BB	BB	AB	AB	AA	BB	AA	AB	AB	AB	AB	x	BB	x	x	AB	AA	AA	AB	AB
598	AA	AA	AB	AB	x	BB	AA	BB	AA	BB	AA	AB	AA	AB	AA	AA	AA	AB	BB	AB	AA	AB	BB	x	AB	AB	AA	AB	AA	BB	BB	AB	AB	AA	BB	AA	AB	AB	AB	AB	x	BB	x	AB	AB	AA	AA	AB	AB
599	BB	BB	BB	AA	x	AA	BB	AA	BB	BB	BB	BB	AA	BB	BB	BB	BB	BB	AA	AA	AB	BB	BB	BB	BB	AA	AA	AA	AA	BB	BB	BB	BB	AA	BB	AA	BB	AA	BB	BB	x	BB	x	AA	BB	AA	AA	BB	BB
600	AB	AB	AB	AA	x	AB	AB	AB	AB	BB	AB	BB	AA	AB	AB	AB	AB	AB	AB	AB	AA	BB	BB	BB	BB	AA	AA	AA	AA	BB	BB	BB	BB	AA	BB	AA	BB	AA	BB	AB	x	BB	x	AB	AB	AA	AA	AB	AB
601	AB	AB	BB	AB	x	AB	AB	AB	AA	BB	AA	AB	AA	AB	AA	AA	AA	AB	BB	AB	AA	AB	BB	x	AB	AB	AA	AB	AA	BB	BB	AB	AB	AA	BB	AA	AB	AB	AB	AB	x	BB	x	AB	AB	AA	AA	AB	AB
602	BB	BB	BB	AA	x	AA	BB	AA	BB	BB	BB	BB	AA	BB	BB	BB	BB	BB	AA	AA	AB	AB	BB	BB	BB	AA	AA	AA	AA	BB	BB	BB	BB	AA	BB	AA	AB	AB	AB	AB	x	BB	x	AB	AB	AA	AA	AB	AB
603	AB	AB	AB	AA	x	AB	AB	AB	AB	BB	AB	BB	AA	AB	AB	AB	AB	AB	AB	AB	AA	BB	BB	BB	BB	AA	AA	AA	AA	BB	BB	BB	BB	AA	BB	AA	BB	AA	BB	BB	x	BB	x	AA	BB	AA	AA	BB	BB
604	AA	AA	AB	AB	x	BB	AA	BB	AA	BB	AA	AB	AA	AB	AA	AA	AA	AB	BB	AB	AA	AB	BB	x	AB	AB	AA	AB	AA	AB	BB	AB	AB	AA	BB	AA	AB	AB	AB	AB	x	BB	x	AB	AB	AA	AA	AB	AB
605	BB	BB	BB	AA	x	AA	BB	AA	BB	BB	BB	BB	AA	BB	BB	BB	BB	BB	AA	AA	AB	AB	BB	BB	BB	AA	AA	AA	AA	BB	BB	BB	BB	AA	BB	AA	BB	AA	BB	BB	x	BB	x	AA	BB	AA	AA	BB	BB
606	BB	BB	BB	AA	x	AA	BB	AA	BB	BB	BB	BB	AA	BB	AB	AB	AB	AB	AB	AB	AA	BB	BB	BB	BB	AA	AA	AA	AA	BB	BB	BB	BB	AA	BB	AA	AB	AB	AB	AB	x	BB	x	AB	AB	AA	AA	AB	AB
607	AB	AB	AB	AA	x	AB	AB	AB	AB	BB	AB	AB	AA	BB	AB	AB	AB	BB	AB	AA	AB	AA	BB	x	AB	AB	AA	AB	AA	BB	BB	AB	AB	AA	BB	AA	AB	AB	AB	AB	x	BB	x	AB	AB	AA	AA	AB	AB
608	AA	AA	AA	AA	x	BB	AA	BB	AA	BB	AA	AB	AA	AB	AA	AA	AA	AB	BB	AB	AA	AB	BB	x	AB	AB	AA	AB	AA	BB	BB	AB	AB	AA	BB	AA	AB	AB	AB	AB	x	BB	x	AB	AB	AA	AA	AB	AB
609	AA	AA	AB	AB	x	BB	AA	AB	AA	BB	AB	AB	AA	AB	AA	AA	AA	AB	BB	AB	AA	AB	BB	x	AB	AB	AA	AB	AA	BB	BB	AB	AB	AA	BB	AA	BB	AA	AB	BB	x	AB	x	AB	AB	AB	AA	BB	BB
610	AB	AB	BB	AB	x	BB	AB	AA	AA	BB	BB	AA	AA	BB	AA	AA	AA	AB	BB	AB	AA	AB	BB	x	AB	AB	AA	AB	AA	BB	BB	AB	AB	AA	BB	AA	BB	AA	AB	BB	x	AB	x	AB	AB	AB	AA	BB	BB
611	AB	AB	BB	AB	x	BB	AB	AA	AA	BB	AB	AB	AA	AB	AA	AA	AA	AB	BB	AB	AA	AB	BB	x	AB	AB	AA	AB	AA	BB	BB	AB	AB	AA	BB	AA	BB	AA	AB	BB	x	AB	x	AB	AB	AB	AA	BB	BB
612	BB	BB	BB	AA	x	AB	BB	AA	AB	BB	BB	AB	AA	BB	AB	AB	AB	AB	AB	AB	AB	AB	AB	AB	BB	AB	AB	AB	AB	AB	AB	AB	AB	AB	AB	AA	BB	AA	AB	BB	x	AB	x	AB	AB	AB	AA	BB	BB
613	AA	AA	AB	AB	x	BB	AA	AB	AA	BB	AB	AB	AA	AB	AA	AA	AA	AB	BB	AB	AA	AB	BB	x	AB	AB	AA	AB	AA	BB	BB	AB	AB	AA	BB	AA	BB	AA	AB	BB	x	AB	x	AB	AB	AB	AA	BB	BB
614	AB	x	BB	x	x	BB	AB	AA	AA	BB	x	BB	AA	x	x	AA	AA	AB	BB	AB	AA	AB	BB	AB	AB	AB	AA	AB	AA	BB	BB	AB	AB	AA	BB	AA	BB	AA	AB	BB	x	AB	x	AB	AB	AB	AA	BB	BB
615	AA	AA	AB	AB	x	BB	AA	AB	AA	BB	AB	AB	x	AB	AA	AA	AA	AB	AB	AB	AA	AB	x	x	AB	AB	AA	x	AA	AB	BB	AB	AB	AA	BB	AA	AB	x	x	BB	x	AB	x	x	AB	AB	AA	x	BB
616	AB	AB	AB	AA	x	BB	AB	AB	AA	BB	AB	AB	AA	AB	AA	AA	AA	BB	AB	AA	AA	AA	x	x	AA	BB	AA	BB	AA	AB	BB	AA	AB	x	AA	AA	AA	BB	AB	AA	x	BB	x	BB	AA	AA	BB	AA	AA
617	AB	AB	BB	AB	x	BB	AB	AA	AB	BB	BB	AA	AA	BB	AB	AA	AB	BB	BB	AA	AB	AA	BB	AA	AA	AB	AA	AB	AA	BB	BB	AB	AB	AA	BB	AA	AB	AB	AB	AB	x	BB	x	AB	AB	AA	AA	AB	AB
618	AB	AB	AB	AA	x	AB	AB	AB	AB	BB	AB	BB	AA	AB	AB	AA	AB	BB	BB	AA	AB	AA	BB	AA	AA	BB	AA	AB	AA	BB	AB	AA	AB	AA	BB	AB	AB	AB	AA	AB	x	AB	x	AB	AB	AA	BB	AA	AA
619	AB	AB	AB	AA	x	AB	AB	AB	AB	BB	AB	BB	AA	AB	AB	AA	AB	BB	BB	AA	AB	AA	BB	AA	AA	BB	AA	AB	AA	BB	AB	AA	AB	AA	BB	AB	AB	AB	AA	AB	x	AB	x	AB	AB	AA	BB	AA	AA
623	AB	AB	AB	AA	x	AB	AB	AB	AB	BB	AB	BB	AA	AB	AB	AB	AB	AB	AB	AB	AB	AB	AB	AB	BB	AB	x	AB	AB	AB	x	AB	x	AB	AB	AA	BB	AA	AB	BB	x	x	x	AB	AB	AB	AA	BB	BB
624	BB	BB	BB	AA	x	AB	BB	AA	AB	BB	BB	AB	AA	BB	AB	AB	AB	BB	AB	AA	AB	AA	AB	AA	AB	BB	AB	BB	AB	AB	x	AA	x	BB	AA	AA	AB	AB	AA	AB	x	x	x	AB	AB	AB	AA	BB	BB
625	BB	BB	BB	AA	x	AB	BB	AB	AB	BB	AB	BB	AA	AB	AB	AB	AB	AB	AB	AB	AB	AB	AB	AB	BB	AB	AB	AB	AB	AB	x	AB	x	AB	AB	AA	BB	AA	AB	BB	x	x	x	AB	AB	AB	AA	BB	BB
626	BB	BB	BB	AA	x	AB	BB	AA	AB	BB	BB	AB	AA	AB	AB	AB	AA	BB	AB	AA	AB	AA	AB	AA	AB	BB	AB	BB	AB	AB	x	AA	x	BB	AA	AA	BB	AA	AB	BB	x	x	x	AB	AB	AB	AA	BB	BB
627	AB	AB	AB	AA	x	BB	AB	AB	AA	BB	AB	AB	AA	AB	AA	AA	AA	BB	BB	AA	AA	AA	BB	AB	AA	BB	AA	BB	AA	BB	x	AA	x	AA	AB	AA	AB	AB	AB	AB	x	x	x	AB	AB	AA	AA	AB	AB
628	AB	AB	AB	AA	x	AB	BB	AB	AB	BB	AB	BB	AA	AB	BB	AB	AB	BB	AB	AA	BB	AA	BB	AA	AA	AB	AA	AA	AA	BB	x	AB	x	AA	AB	AB	BB	AA	AB	AB	x	x	x	AB	AB	AA	AA	AB	AB
629	AB	AB	AB	AA	x	AB	AB	AB	AB	BB	AB	BB	AA	AB	AB	AB	AB	BB	AB	AA	AB	AA	BB	AA	AA	BB	AA	BB	AA	BB	x	AA	x	x	AA	AA	AA	BB	AA	AA	x	x	x	BB	AA	AA	x	AA	AA
630	AB	AB	AB	AA	x	AB	AB	AB	AB	BB	AB	BB	AA	AB	AB	AB	AB	BB	AB	AA	AB	AA	BB	AA	AA	BB	AA	AB	AA	BB	x	AA	x	AA	AB	AB	AB	AB	AA	AB	x	x	x	AB	AB	AA	BB	AA	AA
635	AA	AA	AA	AA	x	BB	AA	BB	AA	BB	AA	BB	AA	AA	AA	AA	AA	AA	BB	BB	AA	BB	BB	BB	BB	AA	AA	AA	AA	BB	x	BB	x	AA	BB	AA	BB	AA	BB	BB	x	x	x	AB	BB	AA	AA	BB	BB
636	AA	AA	AA	AA	x	AB	AA	BB	AA	BB	AA	BB	AA	AA	AA	AA	AA	AA	BB	BB	AA	BB	BB	BB	BB	AB	x	AB	AB	AB	x	AB	x	AB	AB	AA	BB	AA	AB	BB	x	x	x	AB	AB	AB	AB	AB	AB
637	AB	AB	AB	AA	x	AB	AB	AB	AB	BB	AB	BB	AA	AB	AB	AB	AB	AB	AB	AB	AB	AB	AB	AB	BB	AB	AB	AB	AB	AB	x	AB	x	AB	AB	AA	BB	AA	AB	BB	x	x	x	AB	AB	AB	AA	BB	BB
638	AB	AB	AB	AA	x	AB	AB	AB	AB	BB	AB	BB	AA	AB	AB	AB	AB	AB	AB	AB	AB	AB	AB	AB	BB	AB	AB	AB	AB	AB	x	AB	x	AB	AB	AA	BB	AA	AB	BB	x	x	x	AB	AB	AB	AB	AB	BB
639	AB	AB	AB	AA	x	AB	AB	AB	AB	BB	AB	BB	AA	AB	AB	AB	AB	AB	AB	AB	AB	AB	AB	AB	BB	AB	AB	AB	AB	AB	x	AB	x	AB	AB	AA	BB	AA	AB	BB	x	x	x	AB	AB	AB	AA	BB	BB
640	AB	AB	AB	AA	x	AB	AB	AB	AB	BB	AB	BB	AA	AB	AB	AB	AB	AB	AB	AB	AB	AB	AB	AB	BB	AB	AB	AB	AB	AB	x	AB	x	AB	AB	AA	BB	AA	AB	BB	x	x	x	AB	AB	AB	AB	AB	AB
641	AA	AA	AA	AA	x	BB	AA	BB	AA	BB	AA	BB	AA	AA	AA	AA	AA	AA	BB	BB	AA	BB	BB	BB	BB	AA	AA	AA	AA	BB	x	BB	x	AA	AB	AA	BB	AA	BB	BB	x	x	x	AA	BB	AA	AA	BB	BB
642	AB	AB	BB	AB	x	BB	AB	AA	AB	BB	BB	AA	AA	BB	AB	AA	AB	BB	BB	AA	AB	AA	BB	AA	AA	BB	AA	AB	AA	BB	x	AA	x	AA	AB	AB	AB	AB	AA	AB	x	x	x	AB	AB	AA	BB	AA	AA
647	AA	AA	AA	AA	x	BB	AA	BB	AA	BB	AA	BB	AA	AA	AA	AA	AA	AA	BB	BB	AA	BB	BB	BB	BB	AA	AA	AA	AA	BB	x	BB	x	AA	AB	AA	BB	AA	BB	BB	x	x	x	AA	BB	AA	AA	BB	BB
648	AB	AA	AA	AA	x	BB	AA	BB	AA	BB	AA	BB	AA	AB	AA	AA	AB	AA	BB	BB	AA	BB	BB	BB	BB	AA	AA	AA	AA	BB	x	BB	x	AA	BB	AA	BB	AA	BB	BB	x	x	x	AA	BB	AA	AB	AB	AB
649	AB	AB	BB	AB	x	AB	AB	AA	BB	BB	BB	AB	AA	BB	BB	AB	AB	BB	AB	AA	AB	AA	AB	AA	AB	BB	AB	AB	AB	AB	x	AA	x	AB	AB	AB	BB	AA	AA	BB	x	x	x	AB	AB	AB	AB	AB	AB
650	AB	AB	BB	AB	x	BB	AB	AA	AB	BB	BB	AA	AA	AB	AB	AA	AB	BB	BB	AA	AB	AA	BB	AA	AA	BB	AA	AB	AA	BB	x	AA	x	AA	AB	AA	AB	AB	AA	AB	x	x	x	AB	AB	AB	AB	AB	AB
651	AB	AB	BB	AB	x	BB	AB	AA	AB	BB	BB	AA	AA	BB	AB	AA	AB	BB	BB	AA	AB	AA	BB	AA	AA	BB	AA	AB	AA	BB	x	AA	x	AA	AB	AB	AB	AB	AA	AB	x	x	x	AB	AB	AA	BB	AA	AA
652	AB	AB	AB	AA	x	AB	AB	AB	AB	BB	AB	BB	AA	AB	AB	AB	AB	AB	AB	AB	AB	AB	BB	BB	AB	AB	AA	AB	AA	BB	x	AB	x	AA	AB	AA	AB	AB	AB	AB	x	x	x	AB	AB	AA	AA	AB	AB
653	AB	AB	AB	AA	x	AB	AB	AB	AB	BB	AB	BB	AA	AB	AB	AB	AB	AB	AB	AB	AB	AB	BB	BB	AB	AB	AA	AB	AA	BB	x	AB	x	AA	AB	AA	AB	AB	AB	AB	x	x	x	AB	AB	AA	AA	AB	AB
654	BB	BB	BB	AA	x	BB	BB	AA	AA	BB	BB	AA	AA	BB	AA	AA	AA	BB	BB	AA	AA	AA	BB	AB	AA	BB	AA	BB	AA	BB	x	AA	x	x	AA	AA	AA	BB	AA	AA	x	x	x	BB	AA	AA	x	AA	AA
655	AB	AB	AB	AA	x	AB	AB	AB	AB	BB	AB	BB	AA	AB	AB	AB	AB	AB	AB	AB	AB	AB	AB	AB	BB	AB	AB	AB	AB	AB	x	AB	x	AB	AB	AA	BB	AA	AB	BB	x	x	x	AB	AB	AB	AA	BB	BB
656	BB	BB	BB	AA	x	AB	BB	AA	AB	BB	BB	AB	AA	BB	AB	AB	AB	BB	AB	AA	AB	AA	AB	AA	AB	BB	AB	BB	AB	AB	x	AA	x	BB	AA	AA	AB	AB	AA	AB	x	x	x	BB	AA	AB	AA	AB	AB
659	BB	BB	BB	AA	x	BB	BB	AA	AA	BB	BB	AA	AA	BB	AA	AA	AB	BB	BB	AA	AA	AA	BB	BB	AB	AB	AA	AB	AB	BB	x	AA	x	BB	AA	AA	AB	AB	AA	AB	x	x	x	x	AA	AB	AA	AB	AB
660	AB	AB	AB	AA	x	BB	AB	AB	AA	BB	AB	AB	AA	AB	AA	AA	AA	AB	BB	AB	AA	AB	BB	BB	BB	AA	AA	AA	AA	BB	x	AB	x	AB	AB	AA	BB	AA	AB	BB	x	x	x	AB	AB	AB	AA	AB	AB
661	AB	AB	AB	AA	x	BB	AB	AA	AA	BB	BB	AA	AA	BB	AA	AA	AA	BB	BB	AA	AB	AA	BB	AA	AA	BB	AA	AB	AA	BB	x	AA	x	AA	AB	AA	AB	AB	AA	AB	x	x	x	BB	AA	AB	AA	AB	AB
662	AB	AB	BB	AB	x	AB	BB	AA	BB	BB	BB	AA	AA	BB	BB	AA	AB	BB	BB	AA	AB	AA	BB	AA	AA	BB	AA	AA	AA	BB	x	AA	x	AA	AB	AA	BB	AA	AB	BB	x	x	x	AB	AB	AB	AA	BB	BB
663	BB	BB	BB	AA	x	AB	BB	AA	BB	BB	BB	AA	AA	BB	AB	AA	BB	BB	BB	AA	BB	AA	BB	AA	AA	BB	AA	AA	AA	BB	x	AA	x	AA	AB	AA	BB	AA	AB	BB	x	x	x	AB	AB	AB	AA	BB	BB
664	BB	BB	BB	AA	x	AB	BB	AA	AB	BB	BB	AA	AA	BB	AB	AA	AB	BB	BB	AA	AB	AA	BB	AA	AB	AB	AA	AB	AA	BB	x	AA	x	BB	AA	AA	AB	AB	AA	AB	x	x	x	BB	AA	AB	AA	AB	AB
665	BB	BB	BB	AA	x	BB	BB	AA	AA	BB	BB	AA	AA	BB	AA	AA	AA	BB	BB	AA	AA	AB	BB	BB	BB	AA	AA	AA	AA	BB	x	AB	x	AB	AB	AA	BB	AA	AB	BB	x	x	x	AB	AB	AB	AA	BB	BB
666	AA	AA	AA	AA	x	BB	AA	BB	AA	BB	AA	BB	AA	AA	AA	AA	AA	AA	BB	BB	AB	AB	AB	AA	AB	BB	AB	AB	AB	AB	x	AA	x	AB	AB	AB	BB	AA	AA	BB	x	x	x	AB	AB	AB	AB	AB	AB
667	AA	AA	AB	AB	x	AB	AA	AB	AB	BB	AB	AB	AA	AB	AB	AA	AB	AB	BB	AB	BB	AA	BB	AA	AA	BB	AA	AA	AA	BB	x	AA	x	AA	BB	BB	BB	AA	AA	BB	x	x	x	AA	AB	AB	AB	AB	AB
668	AA	AA	AB	AB	x	AB	AA	AB	AA	BB	AA	BB	AA	AA	AA	AA	AA	AA	BB	BB	AB	AB	AB	AA	AB	BB	AB	AB	AB	AB	x	AA	x	AB	AB	AB	BB	AA	AA	BB	x	x	x	AB	AB	AB	AB	AB	AB
671	AA	AA	AA	AA	x	AB	AA	BB	AA	BB	AA	BB	AA	AB	AA	AA	AB	AA	BB	BB	AB	AB	AB	AA	AB	BB	AB	AB	AB	AB	x	AA	x	AB	AB	AB	BB	AB	AA	BB	x	x	x	AB	AB	AB	AB	AB	AB
672	AA	AA	AB	AB	x	BB	AA	AB	AA	BB	AA	BB	AA	AA	AA	AA	AA	AA	BB	BB	AB	AB	AB	AA	AB	BB	x	AB	AB	AB	x	AA	x	AB	AB	AB	BB	AA	AA	BB	x	x	x	AB	AB	AB	AB	AB	AB
673	BB	BB	BB	AA	x	AA	BB	AA	BB	BB	BB	BB	AA	BB	BB	BB	AB	BB	AA	AA	AB	AA	AA	AA	BB	AB	AB	AB	AA	BB	x	AB	x	AA	AB	AA	BB	AA	AB	BB	x	x	x	AB	AB	AB	AA	BB	BB
674	AA	AA	BB	BB	x	BB	AA	AA	BB	BB	BB	AA	AA	AB	BB	AA	AB	BB	BB	AA	AB	AA	BB	AA	AA	BB	AA	AA	AA	BB	x	AA	x	AA	AB	BB	BB	AA	AA	BB	x	x	x	AA	BB	AA	BB	AA	AA
675	BB	BB	BB	AA	x	AA	BB	AA	BB	BB	BB	BB	AA	BB	BB	BB	BB	BB	AA	AA	BB	AA	AA	AA	BB	AB	AB	AB	AB	AB	x	AB	x	AB	AB	AA	BB	AA	AB	BB	x	x	x	AB	AB	AB	AA	BB	BB
676	AB	AB	AB	AA	x	AB	AB	AB	AB	BB	AB	BB	AA	AB	AB	AB	AB	AB	AB	AA	BB	AA	AB	AA	AA	BB	AA	AA	AA	BB	x	AA	x	AA	AB	BB	BB	AA	AA	BB	x	x	x	AA	AB	AA	BB	AA	AA
677	AA	AA	BB	BB	x	BB	AA	AA	BB	BB	BB	AA	AA	BB	BB	BB	BB	BB	AA	AA	BB	AA	AA	AA	BB	AB	AB	AB	AB	AB	x	AB	x	AB	AB	AA	BB	AA	AB	BB	x	x	x	AB	AB	AB	AA	BB	BB
678	BB	BB	BB	AA	x	AA	BB	AA	BB	BB	BB	BB	AA	BB	BB	BB	BB	BB	AA	AA	BB	AA	AA	AA	BB	AB	AB	AB	AB	AB	x	AB	x	AB	AB	AA	BB	AA	AB	BB	x	x	x	AB	AB	AB	AA	BB	BB
679	AB	AB	BB	AB	x	AB	AB	AA	BB	BB	BB	AB	AA	BB	BB	AB	BB	BB	AB	AA	BB	AA	AB	AA	AB	AB	AA	AA	AA	BB	x	AB	x	AA	BB	AB	BB	AA	AB	BB	x	x	x	AB	AB	AB	AA	BB	BB
680	AB	AB	BB	AB	x	AB	AB	AA	BB	BB	BB	AB	AA	BB	BB	AB	BB	BB	AB	AA	BB	AA	AB	AA	AB	BB	AB	AB	AB	AB	x	AA	x	AB	AB	AB	BB	AA	AA	BB	x	x	x	AB	AB	AB	AB	AB	AB
681	AA	AA	BB	BB	x	BB	AA	AA	BB	BB	BB	AA	AA	BB	BB	AA	BB	BB	BB	AA	BB	AA	BB	AA	AA	BB	AA	AA	AA	BB	AA	AA	BB	AA	BB	BB	BB	AA	AA	BB	x	AA	x	AA	BB	AA	BB	AA	AA
682	AB	AB	BB	AB	x	AB	AB	AA	BB	BB	BB	AB	AA	BB	BB	AB	BB	BB	AB	AA	BB	AA	AB	AA	AB	BB	AB	AB	AB	AB	AA	AA	AB	AB	AB	AB	BB	AA	AA	BB	x	AA	x	AB	AB	AB	AB	AB	AB
683	BB	BB	BB	AA	x	BB	BB	AA	AA	BB	BB	AA	AA	BB	AA	AA	AA	BB	BB	AA	AA	AA	BB	AA	x	BB	AA	x	AA	AB	AB	AA	AB	x	AA	AA	AB	AB	AA	AB	x	AB	x	x	AA	AB	AA	AB	AB
684	AB	AB	BB	AB	x	AB	AB	AA	BB	BB	BB	AB	AA	BB	BB	AB	BB	BB	AB	AA	BB	AA	AA	AA	BB	BB	x	BB	BB	AA	AA	AA	AA	BB	AB	AB	BB	AA	AA	BB	x	AA	x	AB	BB	AA	BB	AA	AA
685	AB	AB	BB	AB	x	AB	AB	AA	BB	BB	BB	AB	AA	BB	BB	BB	x	BB	AA	AA	BB	AA	AA	AA	BB	BB	AB	BB	BB	AB	AA	AA	AB	BB	AB	AB	BB	AA	AA	BB	x	AA	x	AB	BB	AA	BB	AA	AA
686	BB	BB	BB	AA	x	AB	BB	AA	AB	BB	BB	AB	AA	BB	AB	AB	AB	BB	AB	AA	AB	AA	BB	AA	AA	BB	AA	BB	AA	BB	BB	AA	AA	x	AA	AA	AA	BB	AA	AA	x	BB	x	x	AA	AA	x	AA	AA
687	BB	BB	BB	AA	x	AB	BB	AA	AB	BB	BB	AB	AA	BB	AB	AB	AB	BB	AB	AA	AB	AA	BB	AA	AA	BB	AA	BB	AA	x	BB	AA	AA	x	AA	AA	AB	AB	AA	AB	x	AB	x	AB	AB	AA	BB	AA	AA
688	AB	AB	BB	x	x	AB	AB	AA	x	BB	BB	AB	x	BB	BB	x	x	AB	AB	AA	BB	AA	x	x	BB	BB	x	BB	BB	AB	x	AA	AB	x	AB	AB	BB	x	AA	BB	x	AA	x	x	BB	AA	BB	AB	AA
689	AB	AB	BB	AB	x	AB	AB	AA	AB	BB	BB	AB	AA	BB	AA	AA	AA	BB	BB	AA	AA	AA	BB	AA	AA	BB	AA	BB	AA	BB	BB	AA	AA	x	AA	AA	AB	AB	AB	BB	x	AB	x	AA	BB	AA	AB	AB	AB
690	AB	AB	BB	AB	x	BB	AB	AA	AB	BB	BB	AA	AA	BB	AB	AA	AB	BB	BB	AA	AB	AA	BB	AA	AA	BB	AA	AB	AB	AB	AA	AA	AB	AB	AB	AB	BB	AA	AA	BB	x	AA	x	AB	AB	AB	AB	AB	AB
691	AB	AB	BB	AB	x	AB	BB	AA	BB	BB	BB	AB	AA	BB	BB	AB	BB	BB	AB	AA	BB	AA	AA	AA	BB	BB	AB	BB	BB	AA	AA	AA	AB	BB	AA	AA	BB	AA	AA	BB	x	AA	x	x	AA	BB	AA	BB	BB
692	AA	AA	AB	AB	x	BB	AA	AB	AB	BB	AB	AB	AA	AB	AB	AA	AB	AB	BB	AB	AB	AB	AB	AB	AB	BB	AB	BB	AB	AB	AB	AA	AA	BB	AA	AA	AB	AB	AA	AB	x	AB	x	BB	AB	AA	BB	AA	AA
694	BB	BB	BB	AA	x	AB	BB	AA	AB	BB	BB	AA	AA	BB	AA	AA	AA	BB	BB	AA	AA	AA	BB	AA	AA	BB	AA	BB	AA	BB	BB	AA	AA	x	AA	AA	AA	BB	AA	AA	x	BB	x	BB	AA	AA	BB	AA	AA
695	AB	AB	BB	AB	x	AB	AB	AA	AB	BB	BB	AA	AA	BB	AB	AA	AB	BB	BB	AA	AB	AA	BB	AA	AA	BB	AA	AB	AA	BB	AB	AA	AB	AA	BB	AB	AB	AB	AA	AB	x	AB	x	AB	AB	AA	BB	AA	AA
696	AB	AB	BB	AB	x	AB	AB	AA	BB	BB	BB	AB	AA	BB	AB	AA	AB	BB	BB	AA	AB	AA	BB	AA	AA	BB	AA	BB	AA	AB	BB	AA	AA	x	AA	AA	AB	AB	AB	BB	x	AB	x	AA	BB	AA	AB	AB	AB
697	BB	BB	BB	AA	x	BB	BB	AA	AA	BB	BB	AA	AA	BB	AA	AA	AA	BB	BB	AA	AA	AA	BB	AA	AA	BB	AA	BB	AA	BB	BB	AA	AA	BB	AA	AA	AB	AB	AA	BB	x	AA	x	AB	AB	AB	AB	AB	AB
698	AB	AB	BB	AB	x	AB	AB	AA	BB	BB	BB	AB	AA	BB	BB	AB	x	BB	AB	AA	BB	AA	AB	AA	AB	BB	AB	AB	AB	AB	AA	AA	AB	AB	AB	AB	BB	AA	AA	BB	x	AA	x	AB	AB	AB	AB	AB	AB
699	AB	AB	BB	AB	x	AB	BB	AA	BB	BB	BB	AB	AA	BB	BB	AB	BB	BB	AB	AA	BB	AA	AB	AA	AB	BB	AB	AB	AB	AB	AA	AA	AB	AB	AB	AB	BB	AA	AB	BB	x	AB	x	AA	BB	AA	AB	AB	AB
700	AB	AB	BB	AB	x	AB	AB	AA	BB	BB	BB	AB	AA	BB	BB	AB	BB	BB	AB	AA	BB	AA	AB	AA	AB	BB	AB	AB	AB	AB	AA	AA	AB	AB	AB	AB	BB	AA	AA	BB	x	AA	x	AB	AB	AB	AB	AB	AB
701	AA	AA	AB	AB	x	BB	AA	AB	AB	BB	AB	AB	AA	AB	AB	AA	AB	AB	BB	AB	AB	AB	BB	AA	AA	BB	AA	AA	AA	BB	AB	AB	BB	AA	BB	AA	BB	AA	BB	BB	x	BB	x	AA	BB	AA	AA	BB	BB
[truncated: 1,403 more columns]

## Sheet: Onset
	Marker #	1	2	3	4	5	6	7	8	9	10	11	12	13	14	15	16	17	18	19	20	21	22	23	24	25	26	27	28	29	30	31	32	33	34	35	36	37	38	39	40	41	42	43	44	45	46	47	48
	SNP	rs3683945	rs6269442	rs13475701	rs13475706	rs3684358	rs3716083	rs3722996	rs13475729	rs3671256	rs13475745	rs13475750	rs6404446	mCV23695025	rs6173215	mCV24784983	rs6166266	rs3677683	rs3695988	rs4137502	rs3707642	rs3681732	rs3683997	rs4222295	gnf01.036.770	rs13475827	rs13475834	CEL-1_44668113	rs13475847	rs13475851	CEL-1_49993068	rs3724092	rs13475866	rs6183203	rs6386920	rs3723035	rs13475881	rs6353774	rs3716105	rs6322485	rs6395308	rs13475902	rs6288543	rs6312657	rs6191076	rs13475919	rs3713616	rs13475931	gnf01.075.385
	Chr	1	1	1	1	1	1	1	1	1	1	1	1	1	1	1	1	1	1	1	1	1	1	1	1	1	1	1	1	1	1	1	1	1	1	1	1	1	1	1	1	1	1	1	1	1	1	1	1
	Position	3187380	3482180	4516070	5896450	8073430	9013810	11259300	12872100	16268600	17297900	19463700	20774200	22158400	22747700	25284000	25948600	27321100	29774000	30887500	32568200	34187800	35935700	39053000	40030500	40990800	42520900	44381700	45969100	47538000	49680200	50296800	51455400	53533000	54152500	55612000	58439300	59779900	61597400	63303600	64919600	66461400	68556900	69048400	72000700	73020500	74488000	76371500	77901100
Mouse	BxD2	AA	AA	AA	AA	x	BB	AA	BB	AA	BB	AA	BB	AA	AA	AA	AA	x	x	BB	BB	AA	BB	BB	BB	BB	AA	AA	AA	AA	BB	BB	BB	BB	AA	BB	AA	BB	AA	BB	BB	x	BB	x	AA	BB	AA	AA	BB
	NZM	AA	AA	BB	BB	x	BB	AA	AA	BB	BB	BB	AA	AA	BB	BB	AA	BB	BB	BB	AA	BB	AA	BB	AA	AA	BB	AA	AA	AA	BB	AA	AA	BB	AA	BB	BB	BB	AA	AA	BB	x	AA	x	AA	BB	AA	BB	AA
	MRL	BB	BB	BB	AA	AA	AA	BB	AA	BB	BB	BB	BB	AA	BB	BB	BB	BB	BB	AA	AA	BB	AA	AA	AA	BB	BB	BB	BB	BB	BB	AA	AA	AA	BB	AA	AA	BB	AA	AA	BB	AA	AA	BB	BB	AA	BB	AA	BB
	CAST	BB	BB	BB	AA	x	BB	BB	AA	AA	x	x	AA	AA	BB	AA	AA	AA	BB	BB	AA	AA	AA	BB	AA	AA	BB	AA	BB	AA	x	BB	AA	AA	x	AA	AA	AA	BB	AA	AA	x	BB	x	BB	AA	AA	x	AA
	333	AA	AA	BB	BB	x	BB	AA	AA	BB	BB	BB	AA	AA	BB	AB	AA	AB	BB	BB	AA	AB	AA	BB	AA	AB	AB	AA	AB	AA	BB	BB	AB	AB	AA	BB	AA	AB	AB	AB	AB	x	BB	x	AB	AB	AA	AA	AB
	334	AA	AA	AA	AA	x	BB	AA	BB	AA	BB	AA	BB	AA	AA	AA	AA	AA	AA	BB	BB	AA	BB	BB	BB	BB	AA	AA	AA	AA	BB	BB	AB	AB	AB	AB	AA	BB	AA	AB	BB	x	AB	x	AB	AB	AB	AA	BB
	335	AA	AA	AA	AA	x	BB	AB	AB	AA	BB	AB	AB	AA	AB	AA	AA	AA	AB	BB	AB	AA	AB	AB	AB	BB	AB	AB	AB	AB	AB	AB	AB	AB	AB	AB	AA	BB	AA	AB	BB	x	AB	x	AB	AB	AB	AA	BB
	336	AA	AA	AB	AB	x	BB	AA	AB	AB	BB	AB	AB	AA	AB	AB	AA	AB	AB	BB	AB	AB	AB	BB	AB	AB	AB	AA	AA	AA	BB	AB	AB	AB	AB	AB	AA	BB	AA	AB	BB	x	AB	x	AB	AB	AB	AA	BB
	337	AA	AA	AA	AA	x	BB	AB	AB	AA	BB	AB	AB	AA	AB	AA	AA	AA	AB	AB	AB	AB	AB	AB	AB	BB	AB	AB	AB	AB	AB	AB	AB	AB	AB	AB	AA	BB	AA	AB	BB	x	AB	x	AB	AB	AB	AA	BB
	338	AB	AB	BB	AB	x	BB	AB	AA	AB	BB	BB	AA	AA	BB	AB	AA	AB	BB	BB	AA	AB	AA	BB	AA	AB	BB	AB	AB	AB	AB	AA	AA	AB	AA	BB	AB	AB	AB	AA	AB	x	AB	x	AB	AB	AA	BB	AA
	339	BB	BB	BB	AA	x	AB	BB	AA	AB	BB	BB	AB	AA	BB	AB	AB	AB	BB	AB	AA	AB	AA	AB	AA	AB	BB	BB	BB	BB	AA	AA	AA	AA	BB	AA	AA	BB	AA	AA	BB	x	AA	x	x	AA	BB	AA	BB
	340	AB	AB	BB	AB	x	BB	AB	AA	AB	BB	BB	AA	AA	BB	AB	AA	AB	BB	BB	AA	AB	AA	BB	AA	AB	BB	AB	AB	AB	AB	AA	AA	AB	AB	AB	AB	BB	AA	AA	BB	x	AA	x	AB	AB	AB	AB	AB
	341	BB	BB	BB	AA	x	BB	BB	AA	AA	BB	BB	AA	AA	BB	AA	AA	AA	BB	BB	AA	AB	AA	BB	AA	AB	BB	AB	AB	AB	AB	AA	AA	AB	AB	AB	AB	BB	AA	AA	BB	x	AA	x	AB	AB	AB	AB	AB
	342	BB	BB	BB	AA	x	BB	BB	AA	AA	BB	BB	AA	AA	BB	AA	AA	AA	BB	BB	AA	AA	AA	BB	AA	AA	BB	AA	AB	AA	BB	AB	AA	AA	x	AA	AA	AA	BB	AA	AA	x	BB	x	x	AA	AA	BB	AA
	343	BB	BB	BB	AA	x	BB	BB	AA	AA	BB	BB	AA	AA	BB	AA	AA	AA	BB	BB	AA	AA	AA	BB	AA	AA	BB	AA	BB	AA	BB	BB	AA	AA	x	AA	AA	AA	BB	AA	AA	x	BB	x	x	AA	AB	AA	AB
	344	BB	BB	BB	AA	x	BB	BB	AA	AA	BB	BB	AA	AA	BB	AA	AA	AA	BB	BB	AA	AA	AA	BB	AA	AA	BB	AA	AB	AA	BB	AB	AA	AB	AA	BB	AB	AB	AB	AA	AB	x	AB	x	AB	AB	AA	BB	AA
	345	BB	BB	BB	AA	x	BB	BB	AA	AA	BB	BB	AA	AA	BB	AA	AA	AA	BB	BB	AA	AA	AA	BB	AA	AA	BB	AA	AB	AA	BB	AB	AA	AB	AA	BB	AB	AB	AB	AA	AB	x	AB	x	AB	AB	AA	BB	AA
	346	AB	AB	AB	AA	x	BB	AB	AB	AA	BB	AB	AB	AA	AB	AA	AA	AA	AB	BB	AB	AA	AB	BB	x	AB	AB	AA	AB	AA	BB	BB	AB	AB	AA	BB	AA	AB	AB	AB	AB	x	BB	x	AB	AB	AA	AA	AB
	347	AB	AB	BB	AB	x	AB	AB	AA	BB	BB	BB	AB	AA	BB	BB	AB	BB	BB	AB	AA	BB	AA	AB	AA	AB	BB	AB	AB	AB	AB	AA	AA	AB	AB	AB	AB	BB	AA	AA	BB	x	AA	x	AB	AB	AB	AB	AB
	348	AB	AB	BB	AB	x	BB	AB	AA	AB	BB	BB	AA	AA	BB	AB	AA	AB	BB	BB	AA	AB	AA	BB	AA	AA	BB	AA	AB	AA	BB	AB	AA	AB	AA	BB	AB	AB	AB	AA	AB	x	AB	x	AB	AB	AA	AA	AB
	349	AB	AB	BB	AB	x	BB	AB	AA	AB	BB	BB	AA	AA	BB	AB	AA	AB	BB	BB	AA	AB	AA	BB	AA	AA	BB	AA	AB	AA	BB	AB	AA	AB	AA	BB	AB	AB	AB	AA	AB	x	AB	x	AB	AB	AA	BB	AA
	350	BB	BB	BB	AA	x	AB	BB	AA	AB	BB	BB	AB	AA	BB	AB	AB	AB	BB	AB	AA	AB	AA	AB	AA	AB	BB	AB	BB	AB	AB	AB	AA	AA	BB	AA	AA	AB	AB	AA	AB	x	AB	x	x	AA	AB	AB	AB
	351	AB	AB	BB	AB	x	BB	AB	AA	AB	BB	BB	AA	AA	BB	AB	AA	AB	BB	BB	AA	AB	AA	BB	AA	AA	BB	AA	AB	AA	BB	AB	AA	AB	AA	BB	AB	AB	AB	AA	AB	x	AB	x	AB	AB	AA	BB	AA
	352	x	AB	BB	x	x	BB	AB	AA	AB	BB	BB	AA	AA	BB	AB	AA	AB	BB	BB	AA	AB	AA	BB	AA	x	BB	x	AB	x	BB	AB	AA	AA	AB	AB	x	AB	x	AA	x	x	AB	x	x	x	AA	AB	AA
	353	AB	AB	BB	AB	x	AB	AB	AA	BB	BB	BB	AB	AA	BB	BB	AB	BB	BB	AB	AA	BB	AA	AB	AA	AB	BB	AB	AB	AB	AB	AA	AA	AB	AB	AB	AB	BB	AA	AA	BB	x	AA	x	AB	AB	AB	AB	AB
	354	BB	BB	BB	AA	x	BB	BB	AA	AA	BB	BB	AA	AA	BB	AA	AA	AA	BB	BB	AA	AA	AA	BB	AA	AA	BB	AA	BB	AA	BB	BB	AA	AA	x	AA	AA	AA	BB	AA	AA	x	BB	x	x	AA	AA	BB	AA
	355	AB	AB	BB	AB	x	BB	AB	AA	AB	BB	BB	AA	AA	BB	AB	AA	AB	BB	BB	AA	AB	AA	BB	AA	AA	BB	AA	AB	AA	BB	AB	AA	AB	AA	BB	AB	AB	AB	AA	AB	x	AB	x	AB	AB	AA	BB	AA
	356	AB	AB	BB	AB	x	BB	AB	AA	AB	BB	BB	AA	AA	BB	AB	AA	AB	BB	BB	AA	AB	AA	BB	AA	AA	BB	AA	AB	AA	BB	AB	AA	AB	AA	BB	AB	AB	AB	AA	AB	x	AB	x	AB	AB	AA	BB	AA
	357	BB	BB	BB	AA	x	AB	BB	AA	AB	BB	BB	AB	AA	BB	AB	AB	AB	BB	AB	AA	AB	AA	AB	AA	AB	BB	AB	BB	AB	AB	AB	AA	AA	BB	AA	AA	AB	AB	AA	AB	x	AB	x	x	AA	AB	AA	AB
	358	AB	AB	BB	AB	x	AB	AB	AA	BB	BB	BB	AB	AA	BB	BB	AB	BB	BB	AB	AA	BB	AA	AB	AA	AB	BB	AB	BB	AB	AB	AB	AA	AA	BB	AA	AA	AB	AB	AA	AB	x	AB	x	x	AA	AB	AA	AB
	359	AB	AB	BB	AB	x	BB	AB	AA	AB	BB	BB	AA	AA	BB	AB	AA	AB	BB	BB	AA	AB	AA	BB	AA	AA	BB	AA	AB	AA	BB	AB	AA	AB	AA	BB	AB	AB	AB	AA	AB	x	AB	x	AB	AB	AA	BB	AA
	360	AB	AB	BB	AB	x	AB	AB	AA	BB	BB	BB	AB	AA	BB	BB	AB	BB	BB	AB	AA	BB	AA	AB	AA	AB	BB	AB	AB	AB	AB	AA	AA	AB	AB	AB	AB	BB	AA	AA	BB	x	AA	x	AB	AB	AB	AB	AB
	361	AB	AB	AB	AA	x	BB	AB	AB	AA	BB	AB	AB	AA	AB	AB	AA	AB	AB	BB	AB	AB	AB	AB	AB	BB	AB	AB	AB	AB	AB	AB	AB	AB	AB	AB	AA	BB	AA	AB	BB	x	AB	x	AA	BB	AA	AB	AB
	362	AB	AB	AB	AA	x	BB	AB	AB	AA	BB	AB	AB	AA	AB	AB	AA	AB	AB	BB	AB	AB	AB	AB	AB	BB	AB	AB	AB	AB	AB	AB	AB	AB	AB	AB	AA	BB	AA	AB	BB	x	AB	x	AA	BB	AA	AB	AB
	363	AB	AB	BB	AB	x	AB	AB	AA	BB	BB	BB	AB	AA	BB	BB	AB	BB	BB	AB	AA	AB	AB	AB	AB	BB	AB	AB	AB	AB	AB	AB	AB	AB	AB	AB	AA	BB	AA	AB	BB	x	AA	x	AA	BB	AA	BB	AA
	364	AA	AA	AB	AB	x	BB	AA	AB	AB	BB	AB	AB	AA	AB	AB	AA	AB	AB	BB	AB	AB	AB	BB	AB	AB	AB	AA	AA	AA	BB	AB	AB	BB	AA	BB	AA	AB	AB	AB	AB	x	AB	x	AB	AB	AA	BB	AA
	365	AB	AB	AB	AA	x	BB	AB	AB	AA	BB	AB	AB	AA	AB	AB	AA	AB	AB	BB	AB	AB	AB	AB	AB	BB	AB	AB	AB	AB	AB	AB	AB	AB	AB	AB	AA	BB	AA	AB	BB	x	AB	x	AA	BB	AA	AB	AB
	366	AB	AB	BB	AB	x	AB	AB	AA	BB	BB	BB	AB	AA	BB	BB	AB	BB	BB	AB	AA	AB	AB	BB	AB	AB	AB	AA	AA	AA	BB	AB	AB	BB	AA	BB	AA	AB	AB	AB	AB	x	BB	x	AB	AB	AA	AA	AB
	367	AA	AA	AB	AB	x	BB	AA	AB	AB	BB	AB	AB	AA	AB	AB	AA	AB	AB	BB	AB	AB	AB	BB	AB	AB	AB	AA	AA	AA	BB	AB	AB	BB	AA	BB	AA	AB	AB	AB	AB	x	BB	x	AB	AB	AA	BB	AA
	368	AA	AA	AB	AB	x	BB	AA	AB	AB	BB	AB	AB	AA	AB	AB	AA	AB	AB	BB	AB	AB	AB	BB	AB	AB	AB	AA	AA	AA	BB	AB	AB	BB	AA	BB	AA	AB	AB	AB	AB	x	AB	x	AB	AB	AA	BB	AA
	369	AB	AB	AB	AA	x	BB	AB	AB	AA	BB	AB	AB	AA	AB	AB	AA	AB	AB	BB	AB	AB	AB	AB	AB	BB	AB	AB	AB	AB	AB	AB	AB	AB	AB	AB	AA	BB	AA	AB	BB	x	AB	x	AA	BB	AA	AB	AB
	370	BB	BB	BB	AA	x	BB	BB	AA	AA	BB	BB	AA	AA	BB	AA	AA	AA	AB	BB	AB	AA	AB	BB	x	AB	AB	AA	AB	AA	BB	BB	AB	AB	AA	BB	AA	AB	AB	AB	AB	x	BB	x	AB	AB	AA	BB	AA
	371	BB	BB	BB	AA	x	AB	BB	AA	AB	BB	BB	AB	AA	BB	AB	AB	AB	BB	AB	AA	AB	AA	AB	AA	AB	AB	AA	AB	AA	BB	BB	AB	AB	AA	BB	AA	AB	AB	AB	AB	x	BB	x	AB	AB	AA	AA	AB
	372	BB	BB	BB	AA	x	AB	BB	AA	AB	BB	BB	AB	AA	BB	AB	AB	AB	BB	AB	AA	AB	AA	AB	AA	AB	BB	AB	BB	AB	AB	AB	AA	AA	BB	AA	AA	AB	AB	AA	AB	x	AB	x	x	AA	AB	AA	AB
	373	BB	BB	BB	AA	x	AB	BB	AA	AB	BB	BB	AB	AA	BB	AB	AB	AB	BB	AB	AA	AB	AA	BB	x	AB	AB	AA	AB	AA	BB	BB	AB	AB	AA	BB	AA	AB	AB	AB	AB	x	BB	x	AB	AB	AA	AA	AB
	374	AB	AB	AB	AA	x	AB	AB	AB	AB	BB	AB	BB	AA	AB	AB	AB	AB	AB	AB	AB	AB	AB	AB	AB	BB	AB	AB	AB	AB	AB	AB	AB	AB	AB	AB	AA	BB	AA	AB	BB	x	AB	x	AB	AB	AB	AA	BB
	375	AA	AA	AB	AB	x	BB	AA	AB	AB	BB	AB	AB	AA	AB	AB	AA	AB	AB	BB	AB	AB	AB	BB	AB	AB	AB	AB	AB	AB	AB	AB	AB	AB	AB	AB	AA	BB	AA	AB	BB	x	AB	x	AA	BB	AA	AB	AB
	376	x	AB	AB	AA	x	BB	AB	AB	AB	BB	AB	AB	AA	AB	AB	AA	AB	AB	BB	AB	AB	AB	BB	AB	BB	AB	AB	AB	AB	BB	AB	AB	AB	AB	x	AA	BB	AA	AB	BB	x	x	x	AA	BB	AA	AB	AB
	377	AB	AB	BB	AB	x	AB	AB	AA	BB	BB	BB	AB	AA	BB	BB	AA	BB	BB	BB	AA	BB	AA	AB	AA	AB	BB	AB	AB	AB	AB	AA	AA	AB	AB	AB	AB	BB	AA	AA	BB	x	AA	x	AB	AB	AB	AB	AB
	378	AB	AB	BB	AB	x	AB	AB	AA	BB	BB	BB	AB	AA	BB	BB	AA	BB	BB	BB	AA	BB	AA	BB	AA	AA	BB	AA	AA	AA	BB	AB	AB	BB	AA	BB	AB	BB	AA	AB	BB	x	AB	x	AA	BB	AA	AB	AB
	379	AB	AB	BB	AB	x	AB	AB	AA	BB	BB	BB	AB	AA	BB	BB	AA	BB	BB	BB	AA	BB	AA	BB	AA	AA	BB	AA	AA	AA	BB	AA	AA	BB	AA	BB	BB	BB	AA	AA	BB	x	AA	x	AA	BB	AA	BB	AA
	380	AB	AB	AB	AA	x	AB	AB	AB	AB	BB	AB	BB	AA	AB	BB	AB	BB	BB	AB	AA	BB	AA	AB	AA	AB	BB	AB	AB	AB	AB	AA	AA	AB	AB	AB	AB	BB	AA	AA	BB	x	AA	x	AB	AB	AB	AB	AB
	381	AA	AA	AB	AB	x	BB	AA	AB	AB	BB	AB	AB	AA	AB	AB	AA	AB	AB	BB	AB	BB	AA	BB	AA	AA	BB	AA	AA	AA	BB	AB	AB	BB	AA	BB	AB	BB	AA	AB	BB	x	AB	x	AA	BB	AA	AB	AB
	382	AB	AB	BB	AB	x	AB	AB	AA	BB	BB	BB	AB	AA	BB	AB	AA	AB	BB	BB	AA	AB	AA	BB	AA	AA	BB	AA	AB	AA	BB	AB	AA	AB	AA	BB	AB	AB	AB	AA	AB	x	AB	x	AB	AB	AA	BB	AA
	383	AA	AA	AB	AB	x	BB	AA	AB	AB	BB	AB	AB	AA	AB	AB	AA	AB	AB	BB	AB	AB	AB	BB	AA	AA	BB	AA	AA	AA	BB	AA	AA	BB	AA	BB	BB	BB	AA	AA	BB	x	AA	x	AA	BB	AA	BB	AA
	384	AB	AB	BB	AB	x	AB	BB	AA	AB	BB	BB	AB	AA	BB	AB	AB	AB	BB	AB	AA	AB	AA	AB	AA	AB	BB	AB	BB	AB	AB	AB	AA	AA	BB	AA	AA	AB	AB	AA	AB	x	AB	x	x	AB	AA	BB	AA
	385	AB	AB	BB	AB	x	AB	BB	AA	AB	BB	BB	AB	AA	BB	AB	AB	AB	BB	AB	AA	AB	AA	AB	AA	AB	BB	AB	BB	AB	AB	AB	AA	AA	BB	AA	AA	AB	AB	AA	AB	x	AB	x	x	AB	AA	BB	AA
	386	BB	BB	BB	AA	x	AA	BB	AA	BB	BB	BB	BB	AA	BB	BB	BB	BB	BB	AA	AA	BB	AA	AA	AA	BB	BB	BB	BB	BB	AA	AA	AA	AA	BB	AA	AA	BB	AA	AA	BB	x	AA	x	x	AB	AB	AB	AB
	387	BB	BB	BB	AA	x	AA	BB	AA	BB	BB	BB	BB	AA	BB	BB	BB	BB	BB	AA	AA	BB	AA	AA	AA	BB	BB	BB	BB	BB	AA	AA	AA	AA	BB	AA	AA	BB	AA	AA	BB	x	AA	x	x	AA	BB	AA	BB
	388	AB	AB	BB	AB	x	AB	BB	AA	AB	BB	BB	AB	AA	BB	AB	AB	AB	BB	AB	AA	AB	AA	AB	AA	AB	BB	AB	BB	AB	AB	AB	AA	AA	BB	AA	AA	AB	AB	AA	AB	x	AB	x	x	AA	AB	AA	AB
	389	AB	AB	AB	AA	x	BB	AB	AB	AA	BB	AB	AB	AA	BB	AB	AA	AB	BB	BB	AA	AB	AA	BB	AA	AA	BB	AA	AB	AA	BB	AB	AA	AB	AA	BB	AB	AB	AB	AA	AB	x	AB	x	AB	AB	AA	BB	AA
	390	AB	AB	AB	AA	x	BB	BB	AB	AA	BB	BB	AA	AA	BB	AB	AA	AB	BB	BB	AA	AB	AA	BB	AA	AA	BB	AA	AB	AA	BB	AB	AA	AB	AA	BB	AB	AB	AB	AA	AB	x	AB	x	AB	AB	AA	BB	AA
	391	AB	AB	BB	AB	x	BB	BB	AA	AB	BB	BB	AA	AA	BB	AB	AA	AB	AB	BB	AB	AA	AB	BB	x	AB	AB	AA	AB	AA	BB	BB	AB	AB	AA	BB	AA	AB	AB	AB	AB	x	BB	x	AB	AB	AA	AA	AB
	392	AA	AA	BB	BB	x	BB	AA	AA	BB	BB	BB	AA	AA	BB	AB	AA	AB	BB	BB	AA	AB	AA	BB	AA	AA	BB	AA	AB	AA	BB	AB	AA	AB	AA	BB	AB	AB	AB	AA	AB	x	AB	x	AB	AB	AA	AA	AB
	393	AA	AA	BB	BB	x	BB	AA	AA	BB	BB	BB	AA	AA	BB	AB	AA	AB	BB	BB	AA	AB	AA	BB	AA	AA	BB	AA	AB	AA	BB	AB	AA	AB	AA	BB	AB	AB	AB	AB	AB	x	BB	x	AB	AB	AA	AA	AB
	394	AB	AB	BB	AB	x	BB	AB	AA	AB	BB	BB	AA	AA	BB	AB	AA	AB	BB	BB	AA	AB	AA	BB	AA	AA	BB	AA	AA	AA	BB	AA	AA	BB	AA	BB	BB	BB	AA	AA	BB	x	AA	x	AB	AB	BB	AA	BB
	395	AB	AB	BB	AB	x	BB	AB	AA	AB	BB	BB	AA	AA	BB	AB	AA	AB	BB	BB	AA	AB	AA	BB	AA	AA	BB	AA	AA	AA	BB	AA	AA	BB	AA	BB	BB	BB	AA	AA	BB	x	AA	x	AB	AB	AB	AB	AB
	396	AB	AB	AB	AA	x	BB	AB	AB	AA	BB	AB	AB	AA	AB	AA	AA	AA	AB	BB	AB	AA	AB	BB	x	AB	AB	AA	AB	AA	BB	BB	AB	AB	AA	BB	AA	AB	AB	AB	AB	x	BB	x	AB	AB	AA	BB	AA
	397	AB	AB	AB	AA	x	BB	AB	AB	AA	BB	AB	AB	AA	AB	AA	AA	AA	AB	BB	AB	AA	AB	BB	x	AB	AB	AA	AB	AA	BB	BB	AB	AB	AA	BB	AA	AB	AB	AB	AB	x	BB	x	AB	AB	AA	BB	AA
	398	AB	AB	AB	AA	x	BB	AB	AB	AA	BB	AB	AB	AA	AB	AA	AA	AA	AB	BB	AB	AA	AB	BB	x	AB	AB	AA	AB	AA	BB	BB	AB	AB	AA	BB	AA	AB	AB	AB	AB	x	BB	x	AB	AB	AA	BB	AA
	399	BB	BB	BB	AA	x	BB	BB	AA	AA	BB	BB	AA	AA	BB	AA	AA	AA	BB	BB	AA	AA	AA	BB	AA	AA	BB	AA	BB	AA	BB	BB	AA	AA	x	AA	AA	AA	BB	AA	AA	x	BB	x	x	AA	AB	AA	AB
	400	BB	BB	BB	AA	x	BB	BB	AA	AA	BB	BB	AA	AA	BB	AA	AA	AA	BB	BB	AA	AA	AA	BB	AA	AA	BB	AA	BB	AA	BB	BB	AA	AA	x	AA	AA	AA	BB	AA	AA	x	BB	x	x	AA	AA	x	AA
	401	BB	BB	BB	AA	x	BB	BB	AA	AA	BB	BB	AA	AA	BB	AA	AA	AA	BB	BB	AA	AA	AA	BB	AA	AA	BB	AA	BB	AA	BB	BB	AA	AA	x	AA	AA	AA	BB	AA	AA	x	BB	x	x	AA	AA	BB	AA
	402	BB	BB	BB	AA	x	BB	BB	AA	AA	BB	BB	AA	AA	BB	AA	AA	AA	BB	BB	AA	AA	AA	BB	AA	AA	BB	AA	BB	AA	BB	BB	AA	AA	x	AA	AA	AA	BB	AA	AA	x	BB	x	x	AA	AB	AA	AB
	403	BB	BB	BB	AA	x	BB	BB	AA	AA	BB	BB	AA	AA	BB	AA	AA	AA	BB	BB	AA	AA	AA	BB	AA	AA	BB	AA	BB	AA	BB	BB	AA	AA	x	AA	AA	AA	BB	AA	AA	x	BB	x	x	AA	AA	x	AA
	404	BB	BB	BB	AA	x	BB	BB	AA	AA	BB	BB	AA	AA	BB	AA	AA	AA	BB	BB	AA	AA	AA	BB	x	AB	AB	AA	AB	AA	BB	BB	AB	AB	AA	BB	AA	AB	AB	AB	AB	x	BB	x	AB	AB	AB	AB	AB
	405	BB	BB	BB	AA	x	AB	BB	AA	AB	BB	BB	AB	AA	BB	AB	AB	AB	BB	AB	AA	AB	AA	AB	AA	BB	BB	AB	BB	AB	AB	AB	AA	AA	x	AA	AA	AB	AB	AA	AB	x	AB	x	x	AA	BB	AA	BB
	406	BB	BB	BB	AA	x	AB	BB	AA	AB	BB	BB	AB	AA	AB	AB	AB	AB	AB	AB	AB	AB	AB	AB	AB	BB	AB	AB	AB	AB	AB	AB	AB	AB	AB	AB	AA	BB	AA	AB	BB	x	AB	x	AB	AB	AB	AA	BB
	407	AB	AB	BB	AB	x	BB	AB	AA	AB	BB	BB	AA	AA	AB	AB	AA	AB	AB	BB	AB	AB	AB	BB	AB	AB	AB	AA	AA	AA	BB	AB	AB	BB	AA	BB	AB	BB	AA	AB	BB	x	AB	x	AA	BB	AA	AB	AB
	408	BB	BB	BB	AA	x	BB	BB	AA	AA	BB	BB	AA	AA	BB	AA	AA	AA	BB	BB	AA	AA	AA	BB	x	AA	BB	AA	AB	AA	BB	AB	AA	AB	AA	BB	AB	AB	AB	AA	AB	x	AB	x	x	AA	BB	AA	BB
	409	AB	AB	BB	AB	x	BB	AB	AA	AB	BB	BB	AA	AA	AB	AB	AA	AB	AB	BB	AB	AB	AB	BB	AB	AB	AB	AA	AA	AA	BB	AB	AB	AB	AA	BB	AB	AB	AB	AA	AB	x	AB	x	AB	AB	AB	AB	AB
	410	BB	BB	BB	AA	x	BB	BB	AA	AA	BB	BB	AA	AA	AB	AA	AA	AA	AB	BB	AB	AA	AB	BB	x	AB	AB	AA	AA	AA	BB	AB	AB	BB	AA	BB	AB	BB	AA	AB	BB	x	AB	x	AB	AB	AB	AA	BB
	411	AB	AB	BB	AB	x	BB	AB	AA	AB	BB	BB	AA	AA	AB	AB	AA	AB	AB	BB	AB	AB	AB	BB	AB	AB	AB	AA	AA	AA	BB	AB	AB	BB	AA	BB	AB	BB	AA	AB	BB	x	AB	x	AA	BB	AA	AB	AB
	412	AB	AB	BB	AB	x	BB	AB	AA	AB	BB	BB	AA	AA	BB	AB	AA	AB	BB	BB	AA	AB	AB	BB	AB	AB	AB	AA	AA	AA	BB	AB	AB	BB	AA	BB	AB	BB	AA	AB	BB	x	AB	x	AA	BB	AA	AB	AB
	413	BB	BB	BB	AA	x	AA	BB	AA	BB	BB	BB	BB	AA	BB	BB	BB	BB	BB	AA	AA	BB	AA	AA	AA	BB	BB	BB	BB	BB	AA	x	AA	x	BB	AA	AA	AB	BB	AA	AA	x	x	x	BB	AA	AA	x	AA
	414	BB	BB	BB	AA	x	AB	BB	AA	AB	BB	BB	AB	AA	BB	AB	AB	AB	BB	AB	AA	AB	AA	AB	AA	AB	BB	AB	BB	AB	AB	AB	AA	AA	BB	AA	AA	AA	BB	AA	AA	x	BB	x	x	AA	AA	x	AA
	415	BB	BB	BB	AA	x	AA	BB	AA	BB	BB	BB	BB	x	BB	BB	BB	x	BB	AA	AA	BB	AA	AA	AA	BB	BB	BB	x	BB	AA	AA	AA	AA	BB	AA	AA	BB	AA	AA	AB	x	AB	x	x	AA	AB	AA	AB
	416	AB	AB	BB	AB	x	BB	AB	AA	AB	BB	BB	AB	AA	BB	AB	AB	AB	BB	AB	AA	AB	AA	AB	AA	AB	BB	AB	BB	AB	AB	AB	AA	AA	BB	AA	AA	AB	AB	AA	AB	x	AB	x	AB	AB	AA	AA	AB
	417	AB	AB	BB	x	x	AB	x	AA	AB	BB	BB	AA	AA	BB	AB	AA	AB	BB	BB	AA	AB	AA	BB	x	AA	BB	AA	x	AA	BB	AB	AA	AB	AA	BB	AB	AB	AB	AA	AB	x	AB	x	AB	AB	AA	BB	AA
	418	AB	AB	BB	AB	x	AB	AB	AA	BB	BB	BB	AB	AA	BB	AB	AA	AB	BB	BB	AA	AB	AA	BB	AA	AA	BB	AA	AB	AA	BB	AB	AA	AB	AA	BB	AB	AB	AB	AA	AB	x	AB	x	AB	AB	AB	AB	AB
	419	BB	BB	BB	AA	x	AA	BB	AA	BB	BB	BB	BB	AA	BB	BB	BB	BB	BB	AA	AA	BB	AA	AA	AA	BB	BB	BB	BB	BB	AA	AA	AA	AA	BB	AA	AA	AB	AB	AA	AB	x	AB	x	x	AA	AB	AA	AB
	420	BB	BB	BB	AA	x	AB	BB	AA	AB	BB	BB	AB	AA	BB	AB	AB	AB	BB	AB	AA	AB	AA	AB	AA	AB	BB	AB	BB	AB	AB	AB	AA	AA	BB	AA	AA	AB	AB	AA	AB	x	AB	x	AB	AB	AA	BB	AA
	421	BB	BB	BB	AA	x	AB	BB	AA	AB	BB	BB	AB	AA	BB	AB	AB	AB	BB	AB	AA	AB	AA	AB	AA	AB	BB	AB	BB	AB	AB	x	AA	x	BB	AA	AA	AB	AB	AA	AB	x	x	x	BB	AA	AB	AA	AB
	422	AA	AA	AB	AB	x	BB	AA	AB	AB	BB	AB	AB	x	AB	AB	AA	AB	AB	BB	AB	AB	AB	BB	AB	AB	AB	AA	AA	AA	BB	AB	AB	BB	AA	BB	AB	AB	AB	AA	AB	x	AB	x	AB	AB	AA	BB	AA
	423	AA	AA	AA	AA	x	BB	AA	AB	AB	BB	AB	AB	AA	AB	AB	AA	AB	AB	BB	AB	AB	AB	BB	AB	AB	AB	AA	AA	AA	AB	AB	AB	BB	AA	BB	AB	BB	AA	AB	BB	x	AB	x	AB	BB	AA	AB	AB
	424	AA	AA	x	x	x	BB	AA	AB	AB	BB	x	AB	AA	AB	AB	AA	AB	AB	BB	AB	AB	AB	BB	x	AB	AB	AA	AA	AA	BB	AB	AB	BB	AA	BB	AB	AB	AB	AA	AB	x	AB	x	AB	AB	AA	BB	AA
	425	AA	AA	AA	AA	x	BB	AA	BB	AA	BB	AB	AB	AA	AB	AA	AA	AA	AB	BB	AB	AA	AB	BB	x	AB	AB	AA	AB	AA	BB	BB	AB	AB	AA	BB	AA	AB	AB	AB	AB	x	BB	x	AB	AB	AA	AA	AB
	426	AA	AA	AA	AA	x	BB	AA	BB	AA	BB	AB	AB	AA	AB	AA	AA	AA	AB	BB	AB	AA	AB	BB	x	AB	AB	AA	AB	AA	BB	BB	AB	AB	AA	AA	AA	AA	BB	AA	AA	x	BB	x	x	AA	AA	x	AA
	427	AA	AA	AA	AA	x	BB	AA	BB	AA	BB	AB	AB	AA	AB	AA	AA	AB	AB	BB	AB	AB	AB	BB	AB	AB	AB	AA	AA	AA	BB	AB	AB	BB	AA	BB	AB	BB	AA	AB	BB	x	AB	x	AA	BB	AA	AB	AB
	428	AA	AA	AA	AA	x	BB	AA	BB	AA	BB	AB	AB	AA	AB	AA	AA	AA	AB	BB	AB	AA	AB	BB	x	AB	AB	AA	AA	AA	AB	AB	AB	BB	AA	BB	AB	BB	AA	AB	BB	x	AB	x	AB	BB	AA	AB	AB
	429	AA	AA	AB	BB	x	BB	AA	AB	AA	BB	AB	BB	AA	BB	x	x	AB	x	BB	x	AB	AB	BB	AB	BB	BB	x	AB	AB	BB	AB	AB	BB	AA	BB	AB	BB	AA	AB	BB	x	BB	x	AA	BB	BB	AB	AB
	430	AA	AA	AB	AB	x	BB	AA	AB	AB	BB	AB	x	AA	AB	AB	AA	AB	AB	BB	AB	AB	AB	BB	AB	AB	AB	x	AA	AA	BB	AB	AB	AB	AA	BB	AB	AB	AB	AA	AB	x	AB	x	AB	AB	AA	AB	AA
	431	AA	AA	AB	AB	x	BB	AA	AB	AB	BB	AB	AB	AA	AB	AB	AA	AB	AB	BB	AB	AB	AB	BB	AB	AB	AB	AA	AA	AA	BB	AB	AB	BB	AA	BB	AA	BB	AA	BB	BB	x	BB	x	AA	BB	AA	AA	BB
	432	AA	AA	AA	AA	x	BB	AA	BB	AA	BB	AA	BB	AA	AA	AA	AA	AA	AA	BB	BB	AA	BB	BB	AB	AB	AB	AA	AB	AA	BB	BB	AB	AB	AA	BB	AA	AB	AB	AB	AB	x	BB	x	AB	AB	AA	AA	AB
	433	AA	AA	AB	AB	x	BB	AA	AB	AB	BB	AB	AB	AA	AB	AB	AA	AB	AB	BB	AB	AB	AB	BB	AA	AB	AB	AA	AA	AA	BB	AB	AB	BB	AA	BB	AA	BB	AA	BB	BB	x	BB	x	AA	BB	AA	AA	BB
	434	AA	AA	AB	AB	x	BB	AA	AB	AB	BB	AB	AB	AA	AB	AB	AA	AB	AB	BB	AB	AB	AB	BB	AB	AB	AB	AA	AA	AA	BB	AB	AB	BB	AA	BB	AA	BB	AA	BB	BB	x	BB	x	AA	BB	AA	AA	BB
	435	AA	AA	AA	AA	x	BB	AA	BB	AA	BB	AA	BB	AA	AA	AA	AA	AA	AA	BB	BB	AA	BB	BB	AB	AB	AB	AA	AB	AA	BB	BB	AB	AB	AA	BB	AA	BB	AA	BB	BB	x	BB	x	AA	BB	AA	AA	BB
	436	AA	AA	AB	AB	x	BB	AA	AB	AB	BB	AB	AB	AA	AB	AB	AA	AB	AB	BB	AB	AB	AB	BB	AA	AA	BB	x	AA	AA	BB	AA	AA	BB	AA	BB	AB	BB	AA	AB	BB	x	AB	x	AA	BB	AA	BB	AA
	437	AA	AA	AB	AB	x	BB	AA	AB	AB	BB	AB	AB	AA	AB	AB	AA	AB	AB	BB	AB	AB	AB	BB	AB	AB	AB	x	AA	AA	BB	AB	AB	BB	AA	BB	AA	BB	AA	BB	BB	x	BB	x	AA	BB	AA	AA	BB
	438	AA	AA	BB	BB	x	BB	AA	AA	BB	BB	BB	AA	AA	BB	BB	AA	BB	BB	BB	AA	BB	AA	BB	AA	AB	AB	AA	AA	AA	BB	AB	AB	BB	AA	BB	AA	BB	AA	BB	BB	x	BB	x	AA	BB	AA	AA	BB
	439	AA	AA	AB	AB	x	BB	AA	AB	AB	BB	AB	AB	AA	AB	AB	AA	AB	AB	BB	AB	AB	AB	BB	AB	AB	AB	AA	AA	AA	BB	AB	AB	BB	AA	BB	AA	BB	AA	BB	BB	x	BB	x	AA	BB	AA	AA	BB
	440	BB	BB	BB	AA	x	AB	BB	AA	AB	BB	BB	AB	AA	BB	AB	AB	AB	BB	AB	AA	AB	AA	AB	AA	AB	AB	AB	AB	AB	AB	AB	AB	AB	AB	AB	AA	BB	AA	AB	BB	x	AB	x	AB	AB	AB	AA	BB
	441	BB	BB	AB	BB	x	AB	BB	AA	AB	BB	BB	x	AA	AA	BB	BB	BB	AB	BB	AA	BB	AA	AB	AB	x	BB	x	BB	BB	BB	AA	AB	AA	AB	AB	AA	BB	AA	AB	BB	x	BB	x	AA	AB	AA	AB	AA
	442	AB	AB	BB	AB	x	BB	AB	AA	AB	BB	BB	AA	AA	BB	AB	AA	AB	BB	BB	AA	AB	AA	BB	AA	AA	BB	AA	AB	AA	BB	AB	AA	AB	AA	AB	AB	BB	AA	AA	BB	x	AA	x	AB	AB	AB	AB	AB
	443	BB	BB	BB	AA	x	AB	BB	AA	AB	BB	BB	AB	AA	BB	AB	AB	AB	BB	AB	AA	AB	AA	AB	AA	AB	BB	AB	BB	AB	AB	AB	AA	AA	BB	AA	AA	AB	AB	AA	BB	x	AA	x	BB	AA	BB	AA	BB
	444	BB	BB	BB	AA	x	AB	BB	AA	AB	BB	BB	AB	AA	BB	AB	AB	AB	BB	AB	AA	AB	AA	AB	AA	AB	AB	AB	AB	AB	AB	AB	AB	AB	AB	AB	AA	BB	AA	AB	BB	x	AB	x	AB	AB	AB	AA	BB
	445	AB	AB	BB	AB	x	AB	AB	AA	BB	BB	BB	AB	AA	BB	BB	AB	BB	BB	AB	AA	BB	AA	AB	AA	AB	BB	AB	AB	AB	AB	AA	AA	AB	AB	AB	AB	BB	AA	AA	BB	x	AA	x	AB	AB	AB	AB	AB
	446	BB	BB	BB	AA	x	AA	BB	AA	BB	BB	BB	BB	AA	BB	BB	BB	BB	BB	AA	AA	BB	AA	AB	AA	AB	BB	AB	AB	AB	AB	AA	AA	AB	AB	AB	AB	BB	AA	AA	BB	x	AA	x	AB	AB	AB	AB	AB
	447	BB	BB	BB	AA	x	AB	BB	AA	AB	BB	BB	AB	AA	BB	AB	AB	AB	BB	AB	AA	AB	AA	AB	AA	AB	AB	AB	AB	AB	AB	AB	AB	AB	AB	AB	AA	BB	AA	AB	BB	x	AB	x	AB	AB	AB	AA	BB
	448	BB	BB	BB	AA	x	AB	BB	AA	AB	BB	BB	AB	AA	BB	AB	AB	AB	BB	AB	AA	AB	AA	AB	AA	AB	BB	AB	BB	AB	AB	AB	AA	AB	AA	BB	AB	AB	AB	AB	AB	x	AB	x	AB	AB	AB	AB	AB
	449	AB	AB	BB	AB	x	AB	AB	AA	BB	BB	BB	AB	AA	BB	BB	AB	BB	BB	AB	AA	BB	AA	AB	AA	BB	BB	BB	BB	AB	AB	AB	AA	AA	BB	AA	AA	AB	AB	AA	AB	x	AB	x	BB	AA	AB	AA	AB
	451	AB	AB	BB	AB	x	AB	AB	AA	BB	BB	BB	AB	AA	BB	BB	AB	BB	BB	AB	AA	BB	AA	AB	AA	AB	BB	x	BB	AB	AB	AB	AA	AA	BB	AA	AA	AB	AB	AA	BB	x	AA	x	AB	AB	AB	AB	AB
	452	AB	AB	BB	AB	x	BB	AB	AA	AB	BB	BB	AA	AA	BB	AB	AA	AB	BB	BB	AA	AB	AA	BB	AA	AA	BB	x	AB	AA	BB	AB	AA	AB	AA	BB	AB	AB	AB	AA	AB	x	AB	x	AB	AB	AA	BB	AA
	453	BB	BB	BB	AA	x	AA	BB	AA	BB	BB	BB	BB	AA	BB	BB	BB	BB	BB	AA	AA	BB	AA	AA	AA	BB	BB	x	BB	BB	AA	AA	AA	AA	BB	AA	AA	BB	AA	AA	BB	x	AA	x	BB	AA	BB	AA	BB
	454	AB	AB	BB	AB	x	AB	BB	AA	BB	BB	BB	AB	AB	BB	BB	AB	BB	AB	AB	AA	BB	AA	AB	AA	AB	BB	AA	AB	AB	AB	AA	AA	AB	AB	AB	AB	BB	AB	AA	BB	x	AA	x	x	AB	AB	AB	AB
	455	AA	AA	AB	AB	x	AB	AB	AA	BB	BB	BB	AB	AA	BB	BB	AB	BB	BB	AB	AA	BB	AA	AB	AA	AB	BB	x	AB	AB	AB	AA	AA	AB	AB	AB	AB	BB	AA	AA	BB	x	AA	x	AB	AB	AB	AB	AB
	456	AA	AA	AB	AB	x	AB	AB	AA	BB	BB	BB	AB	AB	AB	BB	AB	BB	AB	AB	AA	BB	AA	AB	AA	AB	BB	x	AB	AB	AB	AA	AA	AB	AB	AB	AB	BB	AB	AB	BB	x	AA	x	x	AB	AB	AB	AB
	457	AB	AB	AB	AA	x	AA	BB	AA	BB	BB	BB	BB	AA	BB	BB	BB	BB	BB	AA	AA	BB	AA	AA	AA	BB	BB	BB	BB	BB	AA	AA	AA	AA	BB	AA	AA	BB	AA	AA	BB	x	AA	x	BB	AA	BB	AA	BB
	458	BB	BB	BB	AA	x	AA	BB	AA	BB	BB	BB	BB	AA	BB	BB	BB	BB	BB	AA	AA	BB	AA	AB	AA	BB	BB	AB	BB	BB	AB	AA	AA	AB	BB	AA	AA	BB	AA	AA	BB	x	AA	x	BB	AA	BB	AA	BB
	459	BB	BB	BB	AA	x	AA	BB	AA	BB	BB	BB	BB	AA	BB	BB	BB	BB	BB	AA	AA	BB	AA	AA	AA	BB	BB	BB	BB	BB	AA	AA	AA	AA	BB	AA	AA	BB	AA	AA	BB	x	AA	x	BB	AA	BB	AA	BB
	460	AA	AA	BB	BB	x	BB	AB	AA	AB	BB	BB	AA	AA	BB	AB	AA	AB	BB	BB	AA	AB	AA	BB	AA	AA	BB	AA	AB	AA	BB	AB	AA	AB	AA	BB	AB	AB	AB	AB	AB	x	AB	x	AB	AB	AA	BB	AA
	461	AB	AB	BB	AB	x	AB	AB	AA	BB	BB	BB	AB	AA	BB	BB	AB	BB	BB	AB	AA	BB	AA	AB	AA	AA	BB	x	AB	AA	BB	AB	AA	AB	AA	BB	AB	AB	AB	AA	AB	x	AB	x	AA	AB	AA	BB	AA
	462	AA	AA	BB	BB	x	BB	AB	AA	AB	BB	BB	x	AB	BB	AB	AA	AB	AB	AB	AA	AB	AA	BB	AB	AB	BB	AB	AB	AB	AB	AA	AA	AB	AB	AB	AB	BB	AB	AB	BB	x	AA	x	x	AB	AB	AB	x
	463	AB	AB	BB	AB	x	AB	AB	AA	BB	BB	BB	AB	AA	BB	BB	AB	BB	BB	AB	AA	BB	AA	AB	AA	AB	BB	AB	AB	AB	AB	AB	AB	AB	AB	AB	AA	BB	AA	AB	BB	x	AB	x	AB	AB	AB	AA	BB
	464	AB	AB	AB	AA	x	AB	BB	AB	AB	BB	AB	BB	AA	AB	AB	AB	AB	AB	AB	AB	AB	AB	AB	AB	BB	AB	AB	AB	AB	AB	AA	AA	AB	AB	AB	AB	BB	AA	AA	BB	x	AA	x	AB	AB	AB	AB	AA
	465	AB	AB	BB	AB	x	BB	AB	AA	AB	BB	BB	AA	AA	BB	BB	AA	BB	BB	BB	AA	BB	AA	BB	AB	AB	AB	AA	AA	AA	BB	BB	BB	BB	AA	BB	AB	BB	AA	AB	BB	x	AB	x	AA	BB	AA	AB	AB
	466	AB	AB	AB	AA	x	BB	BB	AB	AA	BB	AB	AB	AA	AB	AB	AA	AB	AB	BB	AB	AB	AB	BB	AB	AB	AB	x	AA	AA	BB	AA	AA	BB	AA	BB	BB	BB	AA	AA	BB	x	AA	x	AA	BB	AA	AB	AB
	467	AB	AB	AB	AA	x	BB	AB	AB	AA	BB	AB	AB	AA	AB	AB	AA	AB	AB	BB	AB	AB	AB	BB	BB	BB	AA	x	AA	AA	BB	AB	AB	BB	AA	BB	AB	BB	AA	AB	BB	x	AB	x	AA	BB	AA	AB	AB
	468	AB	AB	AB	AA	x	AB	BB	AB	AB	BB	AB	BB	AA	AB	BB	AB	BB	BB	AB	AA	BB	AA	AB	AA	AB	BB	AA	AA	AA	BB	AB	AB	BB	AA	BB	AB	BB	AA	AB	BB	x	AB	x	AA	BB	AA	AB	AB
	469	AB	AB	BB	AB	x	BB	AB	AA	AB	BB	BB	AA	AA	BB	AB	AA	AB	BB	BB	AA	AB	AA	BB	AA	AA	BB	AA	AB	AA	BB	BB	AB	AB	AA	BB	AA	AB	AB	AB	AB	x	BB	x	AA	BB	AA	AA	BB
	470	AB	AB	AB	AA	x	BB	AB	AB	AA	BB	AB	AB	AA	AB	AA	AA	AA	AB	BB	AB	AA	AB	BB	AB	AB	AB	AA	AB	AA	BB	AB	AA	AB	AA	BB	AB	AB	AB	AA	AB	x	BB	x	AB	AB	AA	AA	AB
	471	AB	AB	AB	AA	x	BB	AB	AB	AA	BB	AB	AB	AA	AB	AB	AA	AB	AB	BB	AB	AB	AB	BB	AB	AB	AB	AA	AA	AA	BB	BB	BB	BB	AA	BB	AA	BB	AA	BB	BB	x	BB	x	AA	BB	AA	AA	BB
	472	AB	AB	BB	AB	x	AB	AB	AA	BB	BB	BB	x	AA	BB	BB	AB	BB	BB	AB	AA	BB	AA	AB	AA	AB	BB	AB	AB	AB	AB	AB	AB	AB	AB	AB	AA	BB	AA	AB	BB	x	AB	x	AB	AB	AB	AA	BB
	473	AB	AB	BB	AB	x	BB	AB	AA	AB	BB	BB	AA	AA	BB	BB	AA	BB	BB	BB	AA	BB	AA	BB	AA	AA	BB	x	AA	AA	BB	AB	AB	BB	AA	BB	AB	BB	AA	AB	BB	x	AB	x	AA	BB	AA	AB	AB
	474	AB	AB	AB	AA	x	BB	AB	AB	AA	BB	AB	AB	AA	AB	AA	AA	AA	AB	BB	AB	AA	AB	BB	AB	AB	AB	x	AB	AA	BB	AB	AA	AB	AA	BB	AB	AB	AB	AA	AB	x	AB	x	AA	AB	AA	BB	AA
	475	AB	AB	AB	AA	x	BB	AB	AB	AA	BB	AB	AB	AA	AB	AA	AA	AA	AB	BB	AB	AA	AB	BB	AB	AB	AB	AA	AB	AA	BB	AB	AA	AB	AA	BB	AB	AB	AB	AA	AB	x	AB	x	AA	AB	AA	BB	AA
	476	AB	AB	BB	AB	x	BB	BB	AA	AB	BB	BB	AA	AA	BB	BB	AA	BB	BB	BB	AA	BB	AA	BB	AA	AA	BB	x	AA	AA	BB	AB	AB	BB	AA	BB	AB	BB	AA	AB	BB	x	AB	x	AB	AB	AB	AA	BB
	477	AA	AA	AB	AB	x	BB	BB	AB	AA	BB	AB	AB	AA	AB	AA	AA	AA	AB	BB	AB	AA	AB	BB	AB	AB	AB	AA	AB	AA	BB	BB	AA	AA	BB	AA	AA	AB	AB	AA	AB	x	AB	x	BB	AA	AB	AA	BB
	478	AA	AA	AB	AB	x	BB	AB	AB	AA	BB	AB	AB	AA	AB	AA	AA	AA	AB	BB	AB	AA	AB	BB	AB	AB	AB	x	AB	AA	BB	BB	AA	AA	BB	AA	AA	AB	AB	AA	AB	x	AB	x	BB	AA	AB	AA	BB
	479	AB	AB	AB	AB	x	BB	AA	AB	AB	BB	AB	AB	AA	AB	AB	AA	AB	AB	BB	AB	AB	AB	BB	AB	AB	AB	x	AA	AA	BB	AB	AA	AB	AB	AB	AB	BB	AA	AA	BB	x	AA	x	BB	AA	BB	AA	BB
	480	BB	BB	BB	AB	x	AB	AB	AA	BB	BB	BB	AB	AA	BB	BB	AB	BB	BB	AB	AA	BB	AA	AB	AA	AA	BB	AA	AA	AA	BB	AA	AA	BB	AA	BB	BB	BB	AA	AA	BB	x	AA	x	AB	AB	AB	AB	AB
	481	BB	BB	BB	AB	x	AB	AB	AA	BB	BB	BB	AB	AA	BB	BB	AB	BB	BB	AB	AA	BB	AA	AB	AA	AB	BB	AB	AB	AB	AB	AA	AA	AB	AB	AB	AB	BB	AA	AA	BB	x	AA	x	BB	AA	BB	AA	BB
	482	AB	AB	AB	AB	x	BB	AA	AB	AB	BB	AB	AB	AA	AB	AB	AA	AB	AB	BB	AB	AB	AB	BB	AB	AB	BB	AB	AB	AB	AB	AA	AA	AB	AB	AB	AB	BB	AA	AA	BB	x	AA	x	BB	AA	BB	AA	BB
	483	AA	AA	AB	AB	x	BB	AB	AB	AA	BB	AB	AB	AA	AB	AA	AA	AA	AB	BB	AB	AA	AB	BB	AB	AB	AB	AA	AB	AA	BB	BB	AA	AA	BB	AA	AA	AB	AB	AA	AB	x	AB	x	BB	AA	AB	AA	BB
	484	AB	AB	BB	AB	x	BB	AB	AA	AB	BB	BB	AA	AA	BB	AB	AA	AB	BB	BB	AA	AB	AA	BB	AA	AA	BB	AA	AB	AA	BB	AB	AA	AB	AA	BB	AB	AB	AB	AA	AB	x	AB	x	AB	AB	AA	BB	AA
	485	AB	AB	BB	AB	x	BB	AB	AA	AB	BB	BB	AA	AB	BB	AB	AA	AB	AB	BB	AA	BB	AA	BB	AA	AA	BB	AB	AB	AA	BB	AB	AA	AB	AB	AB	AB	BB	AA	AB	BB	x	AA	x	AB	AB	AB	AB	AB
	486	AB	AB	BB	AB	x	AB	AB	AA	BB	BB	BB	AB	AA	BB	BB	AB	BB	BB	AB	AA	BB	AA	AB	AA	AB	BB	AB	AB	AB	AB	AA	AA	AB	AB	AB	AB	BB	AA	AA	BB	x	AA	x	AB	AB	AB	AB	AB
	487	AB	AB	BB	AB	x	BB	AB	AA	AB	BB	BB	AA	AA	BB	AB	AA	AB	BB	BB	AA	AB	AA	BB	AA	AA	BB	x	AB	AA	BB	AB	AA	AB	AA	BB	AB	AB	AB	AA	AB	x	AB	x	AB	AB	AA	BB	AA
	488	AB	AB	BB	AB	x	BB	AB	AA	AB	BB	BB	AA	AA	BB	AB	AA	AB	BB	BB	AA	AB	AA	BB	AA	AA	BB	x	AB	AA	BB	AB	AA	AB	AA	BB	AB	AB	AB	AA	AB	x	AB	x	AB	AB	AA	BB	AA
	489	AB	AB	BB	AB	x	AB	AB	AA	BB	BB	BB	AB	AA	BB	BB	AB	BB	BB	AB	AA	BB	AA	AB	AA	AB	BB	x	AB	AB	AB	AA	AA	AB	AB	AB	AB	BB	AA	AA	BB	x	AA	x	AB	AB	AB	AB	AB
	490	AB	AB	BB	AB	x	BB	AB	AA	AB	BB	AB	BB	AA	AB	AB	AA	AB	AB	BB	AB	AB	AB	BB	AB	AB	AB	x	AA	AA	BB	AB	AB	BB	AA	BB	AB	BB	AA	AB	BB	x	AB	x	AA	BB	AA	AB	AB
	491	AB	AB	BB	AB	x	BB	AA	AB	AB	BB	AB	AB	AA	AB	AB	AA	AB	AB	BB	AB	AB	AB	BB	AB	AB	AB	x	AB	AB	AB	AA	AA	AB	AB	AB	AB	BB	AA	AA	BB	x	AA	x	AB	AB	AB	AB	AB
	492	AB	AB	AB	AB	x	BB	AA	AB	AB	BB	AB	AB	AA	AB	AB	AA	AB	AB	BB	AB	AB	AB	BB	AB	AB	AB	AB	AB	AB	AB	AA	AA	AB	AB	AB	AB	BB	AA	AA	BB	x	AA	x	AB	AB	AB	AB	AB
	493	AB	AB	BB	AB	x	BB	AB	AB	AA	BB	AA	BB	AA	AA	AA	AA	AA	AA	BB	BB	AA	BB	BB	BB	BB	AA	AB	AB	AB	AB	AB	AB	AB	AB	AB	AA	BB	AA	AB	BB	x	AB	x	AB	AB	AB	AA	BB
	494	AB	AB	AB	AB	x	BB	AA	AB	AB	BB	AB	AB	AA	AB	AB	AA	AB	AB	BB	AB	AB	AB	BB	AB	AB	AB	x	AA	AA	BB	AB	AB	BB	AA	BB	AB	BB	AA	AB	BB	x	AB	x	AA	BB	AA	AB	AB
	495	AB	AB	AB	AA	x	BB	AB	AB	AA	BB	AA	BB	AA	AA	AA	AA	AA	AA	BB	BB	AA	BB	BB	BB	BB	AA	AB	AB	AB	AB	AB	AB	AB	AB	AB	AA	BB	AA	AB	BB	x	AB	x	AB	AB	AB	AB	AB
	496	AB	AB	BB	AB	x	AB	AB	AA	BB	BB	BB	AB	AA	BB	BB	AB	BB	BB	AB	AA	BB	AA	AB	AA	AB	BB	x	AB	AA	BB	AB	AA	AB	AA	BB	AB	AB	AB	AA	AB	x	AB	x	AB	AB	AA	BB	AA
	497	AB	AB	BB	AB	x	BB	AB	AA	AB	BB	BB	AA	AA	BB	BB	AB	BB	BB	AB	AA	BB	AA	AA	AA	BB	BB	BB	BB	BB	AA	AA	AA	AA	BB	AA	AA	BB	AA	AA	BB	x	AA	x	BB	AA	BB	AA	BB
	498	AB	AB	BB	AB	x	AB	BB	AA	BB	BB	BB	AB	AA	BB	BB	AB	BB	BB	AB	AA	BB	AA	AB	AA	AB	BB	AB	AB	AB	AB	AA	AA	AB	AB	AB	AB	BB	AA	AA	BB	x	AA	x	AB	AB	AB	AB	AB
	499	AB	AB	AB	AA	x	AB	AB	AA	BB	BB	BB	AB	AA	BB	BB	AB	BB	BB	AB	AA	BB	AA	AB	AA	AB	BB	x	AB	AB	AB	AA	AA	AB	AB	AB	AB	BB	AA	AA	BB	x	AA	x	AB	AB	AB	AB	AB
	500	AB	AB	BB	AB	x	BB	AB	AA	AB	BB	BB	AA	AA	BB	AB	AA	AB	BB	BB	AA	AB	AA	BB	AA	AA	BB	x	AB	AA	BB	AB	AA	AB	AA	BB	AB	AB	AB	AA	AB	x	AB	x	AB	AB	AB	AB	AB
	501	AB	AB	BB	AB	x	BB	AB	AA	AB	BB	BB	AA	AA	BB	BB	AB	BB	BB	AB	AA	AB	AA	AB	AA	AB	BB	AB	AB	AB	AB	AA	AA	AB	AB	BB	AB	BB	AA	AA	BB	x	AA	x	AB	AB	AB	AB	AB
	502	AB	AB	AB	AA	x	BB	BB	AB	AA	BB	AB	AB	AA	AB	AA	AA	AA	BB	BB	AB	AA	AB	AB	AA	BB	BB	x	BB	AB	BB	AB	AA	AA	BB	AA	AA	AB	AB	AB	AB	x	AB	x	BB	AA	AB	AA	AB
	503	AB	AB	BB	AB	x	AB	AB	AA	BB	BB	BB	AB	x	BB	BB	AB	BB	BB	AB	AA	BB	AA	AB	AA	AB	BB	x	x	AA	BB	AB	AB	BB	AA	BB	AB	BB	AA	AB	BB	x	AB	x	AA	BB	AA	AB	AB
	504	AA	AA	AB	AB	x	BB	AA	AB	AB	BB	AB	AB	AA	AB	AB	AA	AB	AB	BB	AB	AB	AB	BB	AB	AB	AB	x	AA	AA	BB	AB	AB	BB	AA	BB	AB	BB	AA	AB	BB	x	AB	x	AA	BB	AA	AB	AB
	505	AA	AA	AB	AB	x	BB	AA	AB	AB	BB	AB	AB	AA	AB	AB	AA	AB	AB	BB	AB	AB	AB	BB	AB	AB	AB	x	AA	AA	BB	AB	AB	BB	AA	BB	AB	BB	AA	AB	BB	x	AB	x	AA	BB	AA	AB	AB
	506	AB	AB	BB	AB	x	AB	AB	AA	BB	BB	BB	AB	AA	BB	BB	AB	BB	BB	AB	AA	BB	AA	AB	AA	AB	BB	AA	AA	AA	BB	AB	AB	BB	AA	BB	AB	BB	AA	AB	BB	x	AB	x	AA	BB	AA	AB	AB
	507	AA	AA	AB	AB	x	BB	AA	AB	AB	BB	AB	AB	AA	AB	AB	AA	AB	AB	BB	AB	AB	AB	BB	AB	AB	AB	AA	AA	AA	BB	AB	AB	BB	AA	BB	AB	BB	AA	AB	BB	x	AB	x	AA	BB	AA	AB	AB
	508	AB	AB	BB	AB	x	AB	BB	AA	BB	BB	BB	AB	AA	BB	BB	AB	BB	BB	AB	AA	BB	AA	AB	AA	AB	BB	x	AA	AA	BB	AB	AB	BB	AA	BB	AB	BB	AA	AB	BB	x	AB	x	AA	BB	AA	AB	AB
	509	AB	AB	BB	AB	x	AB	BB	AA	BB	BB	BB	AB	AA	BB	BB	AA	AB	AB	BB	AB	AB	AB	BB	AB	AB	AB	x	AA	AA	BB	AB	AB	BB	AA	BB	AB	BB	AA	AB	BB	x	AB	x	AA	BB	AA	AB	AB
	510	AB	AB	BB	AB	x	AB	AB	AA	BB	BB	BB	AB	AA	BB	BB	AB	BB	BB	AB	AA	BB	AA	AB	AA	AB	BB	x	AA	AA	BB	AB	AB	BB	AA	BB	AB	BB	AA	AB	BB	x	AB	x	AA	BB	AA	AB	AB
	511	AB	AB	BB	AB	x	AB	AB	AA	BB	BB	BB	AB	AA	BB	BB	AB	BB	BB	AB	AA	BB	AA	AB	AA	AB	BB	x	AA	AA	BB	AB	AB	BB	AA	BB	AB	BB	AA	AB	BB	x	AB	x	AA	BB	AA	AB	AB
	513	AB	AB	BB	AB	x	AB	AB	AA	BB	BB	BB	AB	AA	BB	BB	AB	BB	BB	AB	AA	BB	AA	AB	AA	AB	BB	x	AA	AA	BB	AB	AB	BB	AA	BB	AB	BB	AA	AB	BB	x	AB	x	AA	BB	AA	AB	AB
	514	BB	BB	BB	AA	x	BB	BB	AA	AA	BB	BB	AA	AA	BB	AA	AA	AA	BB	BB	AA	AA	AA	BB	AA	AA	BB	x	AB	AA	BB	BB	AB	AB	AA	BB	AA	AB	AB	AB	AB	x	BB	x	AB	AB	AA	AA	AB
	515	BB	BB	BB	AA	x	BB	BB	AA	AA	BB	BB	AA	AA	BB	AA	AA	AA	BB	BB	AA	AA	AA	BB	AA	AA	BB	x	BB	AA	BB	BB	AA	AA	x	AA	AA	AA	BB	AA	AA	x	BB	x	BB	AA	AA	x	AA
	516	AB	AB	AB	AA	x	BB	BB	AA	AB	BB	BB	AB	AA	BB	AB	AB	AB	BB	AB	AA	AB	AA	AB	AA	AB	BB	AB	BB	AB	AB	AB	AA	AA	BB	AA	AA	AB	AB	AA	AB	x	AB	x	BB	AA	BB	AA	BB
	517	AB	AB	AB	AA	x	AB	AB	AB	AB	BB	AB	BB	AA	AB	AA	AA	AA	AB	BB	AB	AA	AB	BB	AB	AB	AB	x	AB	AA	BB	BB	AB	AB	AA	BB	AA	AB	AB	AA	AA	x	BB	x	BB	AA	AA	x	AA
	518	AB	AB	AB	AA	x	AB	AB	AB	AB	BB	AB	BB	AA	AB	AB	AB	AB	AB	AB	AB	AA	BB	BB	BB	BB	AA	x	AA	AA	BB	BB	BB	BB	AA	BB	AA	BB	AA	AB	AB	x	BB	x	AB	AB	AA	AA	AB
	519	AB	AB	AB	AA	x	AB	AB	AB	AB	BB	AB	BB	AA	AB	AB	AB	AB	AB	AB	AB	AA	BB	BB	AB	AB	AB	x	AB	AA	BB	BB	AB	AB	AA	BB	AA	x	AB	AB	AB	x	BB	x	AB	AB	AA	AA	AB
	520	BB	BB	BB	AA	x	BB	BB	AA	AA	BB	BB	AA	AA	BB	AA	AA	AA	BB	BB	AA	AA	AA	BB	AA	AA	BB	AA	BB	AA	BB	BB	AA	AA	x	AA	AA	AA	BB	AA	AA	x	BB	x	BB	AA	AA	AB	AA
	521	BB	BB	BB	AA	x	AA	BB	AA	BB	BB	BB	BB	AA	BB	BB	BB	BB	BB	AA	AA	BB	AA	AA	AA	BB	BB	AB	AB	AB	AB	AA	AA	AB	AB	AB	AA	BB	AA	AA	BB	x	AA	x	BB	AA	BB	AA	BB
	522	AB	AB	BB	AB	x	AB	AB	AA	AB	BB	BB	AB	AA	BB	AB	AB	AB	BB	AB	AA	AB	AA	AB	AA	AB	BB	x	AB	AA	BB	AB	AA	AB	AA	BB	AB	AB	AB	AA	AB	x	AB	x	AB	AB	AA	x	AA
	523	AB	AB	AB	AA	x	AB	BB	AA	BB	BB	BB	BB	AA	BB	BB	BB	BB	BB	AA	AA	BB	AA	AB	AA	BB	BB	x	AB	AB	AB	AA	AA	AB	AA	BB	AB	AB	AB	AB	AB	x	AB	x	AB	AB	AA	x	AA
	524	AB	AB	AB	AA	x	AB	BB	AA	BB	BB	BB	BB	AA	BB	BB	BB	BB	BB	AA	AA	BB	AA	AA	AA	BB	BB	BB	BB	BB	AA	AA	AA	AA	BB	AB	AB	BB	AA	AA	BB	x	AA	x	AB	AB	AB	AA	AB
	525	AB	AB	AB	AA	x	BB	AB	AB	AA	BB	AB	AB	x	AB	AA	AA	AA	AB	BB	AB	AA	AB	BB	AA	AA	BB	AA	x	AA	BB	BB	AA	AA	x	AA	AA	AA	BB	AA	AA	x	BB	x	x	AA	AA	x	AA
	526	AB	AB	AB	AA	x	BB	AB	AB	AA	BB	AB	AB	AA	AB	AA	AA	AA	BB	BB	AB	AA	AB	BB	AA	AA	BB	AA	BB	AA	BB	BB	AA	AA	x	x	AA	AA	BB	AA	AA	x	BB	x	BB	AA	AA	x	AA
	527	AB	AB	AB	AA	x	AB	BB	AA	BB	BB	BB	BB	AA	BB	BB	BB	BB	BB	AA	AA	BB	AA	AA	AA	BB	BB	x	BB	BB	AA	AA	AA	AA	BB	AA	AA	BB	AA	AA	BB	x	AA	x	x	AA	BB	AA	BB
	528	BB	BB	BB	AA	x	AA	BB	AA	BB	BB	BB	BB	AA	BB	BB	BB	BB	BB	AA	AA	BB	AA	AA	AA	BB	BB	BB	BB	BB	AA	AA	AA	AA	BB	AA	AA	BB	AA	AA	BB	x	AA	x	BB	AA	BB	AA	BB
	529	AB	AB	AB	AA	x	AB	BB	AA	BB	BB	BB	BB	AA	BB	BB	BB	BB	BB	AA	AA	BB	AA	AA	AA	BB	BB	AB	AB	AB	AB	AA	AA	AB	AB	AB	AB	BB	AA	AA	BB	x	AA	x	AB	AB	AB	AA	AB
	530	AB	AB	AB	AA	x	AB	BB	AA	BB	BB	BB	BB	AA	BB	BB	BB	BB	BB	AA	AA	BB	AA	AA	AA	BB	BB	BB	BB	BB	AA	AA	AA	AA	BB	AA	AA	BB	AA	AA	BB	x	AA	x	x	AA	BB	AA	BB
	531	AA	AA	AA	AA	x	BB	AA	BB	AA	BB	AA	BB	AA	AA	AA	AA	AA	AA	BB	BB	AA	BB	BB	BB	BB	AA	AB	AB	AB	AB	AB	AB	AB	AB	AB	AA	BB	AA	AB	BB	x	AB	x	AB	AB	AB	AB	AB
	532	AA	AA	AB	AB	x	BB	AB	AB	AA	BB	AB	AB	AA	AB	AA	AA	AA	AB	BB	AB	AA	AB	BB	x	AB	AB	AA	AB	AA	BB	BB	AB	AB	AA	BB	AA	AB	AB	AB	AB	x	BB	x	AB	AB	AA	BB	AA
	533	AB	AB	AB	AA	x	AB	AB	AB	AB	BB	AB	BB	AA	AB	AB	AB	AB	AB	AB	AB	AB	AB	BB	AB	AB	AB	AB	AB	AB	AB	AA	AA	AB	AB	AB	AB	BB	AA	AA	BB	x	AA	x	AB	AB	AB	AB	AB
	534	AA	AA	AB	AB	x	BB	AB	AB	AA	BB	AB	AB	AA	AB	AA	AA	AA	AB	BB	AB	AA	AB	BB	x	AB	AB	AA	AB	AA	BB	BB	AB	AB	AA	BB	AA	AB	AB	AB	AB	x	BB	x	AB	AB	AB	AB	AB
	536	x	BB	x	AA	x	AA	BB	AA	AB	BB	BB	AB	AA	BB	AB	AB	AB	AB	AB	AA	AB	AA	AB	x	AB	BB	x	x	AB	AB	AB	AA	AB	x	AA	AA	AB	AB	AB	AB	x	AB	x	x	AA	AB	AA	AB
	537	AB	AB	AB	AA	x	AB	AB	AB	AB	BB	AB	BB	AA	AB	AB	AB	AB	AB	AB	AB	AB	AB	AB	AB	BB	AB	AB	AB	AB	AB	AB	AB	AB	AB	AB	AA	BB	AA	AB	BB	x	AB	x	AB	AB	AB	AA	BB
	538	AB	AB	AB	AA	x	BB	AB	AB	AA	BB	AB	AB	AA	AB	AA	AA	AA	AB	BB	AB	AA	AB	BB	x	AB	AB	AA	AA	AA	BB	AB	AB	BB	AA	BB	AB	BB	AA	AA	AB	x	AB	x	AB	AB	AA	BB	AA
	539	AB	AB	AB	AA	x	AB	AB	AB	AB	BB	AB	BB	AA	AB	AB	AB	AB	AB	AB	AB	AB	AB	AB	AB	BB	AB	AB	AB	AB	AB	AB	AB	AB	AB	AB	AA	BB	AA	AB	BB	x	AB	x	AB	AB	AB	AA	BB
	540	BB	BB	BB	AA	x	AB	BB	AA	AA	BB	BB	AA	AA	BB	AA	AA	AA	BB	BB	AA	AA	AA	BB	AA	AA	BB	AA	AB	AA	BB	AB	AA	AB	AA	BB	AB	AB	AB	AA	AB	x	AB	x	AB	AB	AA	BB	AA
	541	AB	AB	AB	AA	x	AB	AB	AB	AB	BB	AB	BB	AA	AB	AB	AB	AB	AB	AB	AB	AB	AB	BB	x	AB	AB	AA	AA	AA	BB	AB	AB	BB	AA	BB	AB	BB	AA	AB	BB	x	AB	x	AA	BB	AA	AB	AB
	542	AB	AB	AB	AA	x	BB	AB	AB	AA	BB	AB	AB	AA	AB	AA	AA	AA	AB	BB	AB	AA	AB	BB	x	AB	AB	AA	AA	AA	BB	AB	AB	BB	AA	BB	AB	BB	AA	AB	BB	x	AB	x	AA	BB	AA	AB	AB
	543	AA	AA	AB	AB	x	BB	AA	AB	AB	BB	AB	AB	AA	AB	AB	AA	AB	AB	BB	AB	AB	AB	AB	AA	AB	BB	AB	AB	AB	AB	AA	AA	AB	AB	AB	AB	BB	AA	AA	BB	x	AA	x	BB	AA	BB	AA	BB
	545	AA	AA	AB	AB	x	BB	AA	AB	AB	BB	AB	AB	AA	AB	AB	AA	AB	AB	BB	AB	AB	AB	x	AA	AB	BB	AB	AB	AB	AB	AB	AB	AB	AB	AB	AA	BB	AA	AB	BB	x	AA	x	AB	AB	AB	AB	AB
	546	AB	AB	BB	AB	x	AB	AB	AA	BB	BB	BB	AB	AA	BB	BB	AB	BB	BB	AB	AA	BB	AA	x	AA	AB	BB	AB	AB	AB	AB	AA	AA	AB	AB	AB	AB	BB	AA	AA	BB	x	AA	x	x	AA	BB	AA	BB
	547	AA	AA	AB	AB	x	BB	AA	AB	AB	BB	AB	AB	AA	AB	AB	AA	AB	AB	BB	AB	AB	AB	AB	AA	AB	BB	AB	AB	AB	AB	AA	AA	AB	AB	AB	AB	BB	AA	AA	BB	x	AA	x	BB	AA	BB	AA	BB
	549	BB	BB	BB	AA	x	AA	BB	AA	AB	BB	BB	AB	AA	BB	AB	AB	AB	BB	AB	AA	AB	AA	AB	AA	AB	BB	AB	BB	AB	AB	AB	AA	AA	BB	AA	AA	AB	AB	AA	AB	x	AB	x	x	AA	AA	BB	AA
	550	BB	BB	BB	AA	x	AB	BB	AA	AA	BB	BB	AA	AA	BB	AA	AA	AA	BB	BB	AA	AA	AA	BB	AA	AA	BB	AA	AB	AB	AB	AB	AA	AA	BB	AB	AA	BB	AA	AB	BB	x	AB	x	AB	AB	AB	AA	BB
	551	AA	AA	AB	AB	x	BB	AA	AB	AB	BB	AB	AB	AA	AB	AB	AA	AB	AB	BB	AB	AB	AB	AB	AA	AB	BB	AB	AB	AB	AB	AA	AA	AB	AB	AB	AB	BB	AA	AA	BB	x	AA	x	BB	AA	BB	AA	BB
	552	AA	AA	AB	AB	x	BB	AA	AB	AB	BB	AB	AB	AA	AB	AB	AA	AB	AB	BB	AB	AB	AB	AB	AA	AB	BB	AB	AB	AB	AB	AA	AA	AB	AB	AB	AB	BB	AA	AA	BB	x	AA	x	x	AA	BB	AA	BB
	553	AA	AA	AA	AA	x	BB	AA	BB	AA	BB	AA	BB	AA	AA	AA	AA	AA	AA	BB	BB	AA	BB	AB	AB	BB	AB	AB	AB	AB	AB	AB	AB	AB	AB	AB	AA	BB	AA	AB	BB	x	AA	x	AB	AB	AB	AB	AB
	554	AA	AA	AB	AB	x	BB	AA	AB	AB	BB	AB	AB	AA	AB	AB	AA	AB	AB	BB	AB	AB	AB	AB	AA	AB	BB	AB	AB	AB	AB	AA	AA	AB	AB	AB	AB	BB	AA	AA	BB	x	AA	x	BB	AA	BB	AA	BB
	555	AA	AA	BB	BB	x	BB	AA	AA	BB	BB	BB	AA	AA	BB	BB	AA	BB	BB	BB	AA	BB	AA	BB	AA	AA	BB	AA	AA	AA	BB	AA	AA	BB	AA	BB	BB	BB	AA	AA	BB	x	AA	x	AB	AB	AB	AB	AB
	556	BB	BB	BB	AA	x	AB	BB	AA	BB	BB	BB	AB	AA	BB	BB	AB	BB	BB	AB	AA	BB	AA	AA	AA	BB	BB	AB	AB	AB	AB	AB	AB	AB	AB	AB	AA	BB	AA	AB	BB	x	AB	x	AB	AB	AB	AA	BB
	557	AB	AB	BB	AB	x	BB	AB	AA	AB	BB	BB	AA	AA	BB	BB	AA	BB	BB	BB	AA	BB	AA	AB	AA	AB	BB	BB	BB	BB	AA	AA	AA	AA	BB	AA	AA	BB	AA	AA	BB	x	AA	x	BB	AA	BB	AA	AB
	558	AB	AB	BB	AB	x	BB	AB	AA	BB	BB	BB	AA	AA	BB	BB	AA	BB	BB	BB	AA	BB	AA	AB	AA	AB	BB	BB	BB	BB	AA	AA	AA	AA	BB	AA	AA	BB	AA	AA	BB	x	AA	x	BB	AA	BB	AA	BB
	559	BB	BB	BB	AA	x	BB	BB	AA	AB	BB	BB	AA	AA	BB	BB	AA	BB	BB	BB	AA	BB	AA	AB	AA	AB	BB	BB	BB	BB	AA	AA	AA	AA	BB	AA	AA	BB	AA	AA	BB	x	AA	x	AB	AB	AB	AB	AB
	560	BB	BB	BB	AA	x	BB	BB	AA	AB	BB	BB	AA	AA	BB	AB	AA	AB	BB	BB	AA	AB	AA	x	AA	AB	BB	AB	BB	BB	AA	AA	AA	AA	BB	AA	AA	BB	AA	AA	BB	x	AA	x	AB	AB	AB	AB	AB
	561	BB	BB	BB	AA	x	BB	BB	AA	AA	BB	BB	AA	AA	BB	AB	AA	AB	BB	BB	AA	AB	AA	AB	AA	AB	BB	AB	BB	AB	AB	AB	AA	AA	BB	AA	AA	BB	AA	AA	BB	x	AA	x	BB	AA	BB	AA	BB
	562	BB	BB	BB	AA	x	BB	BB	AA	AB	BB	BB	AA	AA	BB	AB	AA	AB	BB	BB	AA	AB	AA	AB	AA	AB	BB	AB	BB	AB	AB	AB	AA	AA	BB	AA	AA	AB	AB	AA	AB	x	AB	x	x	AA	AB	AA	AB
	563	BB	BB	BB	AA	x	AB	BB	AA	AB	BB	BB	AB	AA	BB	BB	AB	BB	BB	AB	AA	BB	AA	AB	AA	AB	BB	AA	AA	AA	BB	AB	AB	BB	AA	BB	AB	BB	AA	AB	BB	x	AB	x	AA	BB	AA	AB	AB
	564	AB	AB	BB	AB	x	BB	AB	AA	BB	BB	BB	AA	AA	BB	BB	AA	BB	BB	BB	AA	BB	AA	AB	AA	AB	BB	BB	BB	BB	AA	AA	AA	AA	BB	AA	AA	BB	AA	AA	BB	x	AA	x	BB	AA	BB	AA	BB
	565	BB	BB	BB	AA	x	AB	BB	AA	AB	BB	BB	AB	AA	BB	BB	AB	BB	BB	AB	AA	BB	AA	AB	AA	AB	BB	AA	AA	AA	BB	AB	AB	BB	AA	BB	AB	BB	AA	AB	BB	x	AB	x	AA	BB	AA	AB	AB
	566	BB	BB	BB	AA	x	AB	BB	AB	AB	BB	AB	AB	AA	AB	AB	AA	AB	AB	BB	AB	AB	AB	BB	AB	AB	AB	AA	AA	AA	BB	AB	AB	BB	AA	BB	AB	BB	AA	AB	BB	x	AB	x	AA	BB	AA	AB	AB
	567	BB	BB	BB	AA	x	BB	x	AA	AA	BB	BB	AA	AA	BB	AB	AA	AB	AB	AB	AA	AB	AA	x	AA	AA	BB	AA	AB	AA	AB	AB	AA	AB	AA	BB	AB	AB	AB	x	AB	x	AB	x	x	AB	AA	BB	AA
	568	AB	AB	AB	AA	x	BB	AB	AB	AB	BB	AB	AB	AA	AB	AB	AA	AB	AB	BB	AB	AB	AB	AB	AB	BB	AB	AB	AB	AB	AB	AB	AB	AB	AB	AB	AA	BB	AA	AB	BB	x	AB	x	AB	AB	AB	AA	BB
	569	AA	AA	AA	AA	x	BB	AA	BB	AA	BB	AA	BB	AA	AA	AA	AA	AA	x	BB	BB	AA	BB	BB	BB	BB	AA	AB	AB	AB	AB	AB	AB	AB	AB	AB	AA	BB	AA	AB	BB	x	AB	x	AB	AB	AB	AB	AB
	570	AA	AA	AA	AA	x	BB	AA	BB	AA	BB	AA	BB	AA	AA	AA	AA	AA	AA	BB	BB	AA	BB	BB	BB	BB	AA	AA	AA	AA	BB	BB	BB	BB	AA	BB	AA	BB	AA	BB	BB	x	BB	x	AA	BB	AA	AA	BB
	571	AB	AB	AB	AB	x	BB	AA	AB	AB	BB	AB	AB	AA	AB	AB	AA	AB	AB	BB	AB	AB	AB	BB	AB	AB	AB	AB	AB	AB	AB	AA	AA	AB	AB	AB	AB	BB	AA	AA	BB	x	AA	x	AB	AB	AB	AB	AB
	572	AB	AB	AB	AB	x	BB	AA	AB	AB	BB	AB	AB	AA	AB	AB	AA	AB	AB	BB	AB	AB	AB	BB	AB	AB	AB	AA	AA	AA	BB	AB	AB	BB	AA	BB	AB	BB	AA	AB	BB	x	AB	x	AA	BB	AA	AB	AB
	573	AB	AB	AB	AB	x	BB	AA	AB	AB	BB	AB	AB	AA	AB	AB	AA	AB	AB	BB	AB	AB	AB	BB	AB	AB	AB	AA	AA	AA	BB	AB	AB	BB	AA	BB	AB	BB	AA	AB	BB	x	AB	x	AA	BB	AA	AB	AB
	574	BB	BB	BB	AA	x	AA	BB	AA	BB	BB	BB	BB	AA	BB	BB	BB	BB	BB	AA	AA	BB	AA	AA	AA	BB	BB	BB	BB	BB	AA	AA	AA	AA	BB	AA	AB	BB	AA	AA	BB	x	AA	x	AB	AB	AB	AA	AB
	575	AA	AA	AB	AB	x	BB	AA	AB	BB	BB	BB	AA	AA	BB	BB	AB	BB	BB	AB	AA	BB	AA	AB	AA	AB	BB	AB	AB	AB	AB	AA	AA	AB	AB	AB	AB	BB	AA	AA	BB	x	AA	x	AB	AB	AB	AA	AB
	576	AA	AA	AB	AB	x	BB	AA	AB	BB	BB	BB	AA	AA	BB	BB	AB	BB	BB	AB	AA	BB	AA	AB	AA	AB	BB	AB	AB	AB	AB	AA	AA	AB	AB	AB	AB	BB	AA	AA	BB	x	AB	x	AA	BB	AA	AA	AB
	577	AA	AA	AB	AB	x	BB	AA	AB	BB	BB	BB	AA	AA	BB	BB	AB	BB	BB	AB	AA	BB	AA	AB	AA	AB	BB	AB	AB	AB	AB	AA	AA	AB	AB	AB	AB	BB	AA	AA	BB	x	AA	x	AB	AB	AB	AA	AB
	578	AB	AB	AB	AA	x	AB	AB	AB	AB	BB	AB	BB	AA	AB	AB	AB	AB	AB	BB	AB	AB	AB	BB	AB	AB	AB	AA	AA	AA	BB	AB	AB	BB	AA	BB	AB	BB	AA	AB	BB	x	AB	x	AA	BB	AA	AA	AB
	579	BB	BB	BB	AA	x	AB	BB	AA	AB	BB	BB	BB	AA	AB	AB	AB	AB	AB	AB	AB	AB	AB	AB	AB	BB	AB	AA	AA	AA	BB	AB	AB	BB	AA	BB	AB	BB	AA	AB	BB	x	AB	x	AA	BB	AA	AB	AB
	580	BB	BB	BB	AA	x	BB	BB	AA	AA	BB	BB	AB	AA	AB	AA	AA	AA	AB	BB	AB	AA	AB	BB	x	AB	AB	AA	AB	AA	BB	BB	AB	AB	AA	BB	AA	AB	AB	AB	AB	x	BB	x	AB	AB	AB	AA	BB
	581	BB	BB	BB	AA	x	AB	BB	AA	AB	BB	BB	BB	AA	AB	AB	AB	AB	AB	AB	AB	AB	AB	AB	AB	BB	AB	AB	AB	AB	AB	AB	AB	AB	AB	BB	AA	AB	AB	AB	AB	x	BB	x	AB	AB	AA	AA	AB
	582	BB	BB	BB	AA	x	AA	BB	AA	BB	BB	BB	BB	AA	BB	BB	BB	BB	BB	AA	AA	BB	AA	AB	AA	AB	BB	AB	AB	AB	AB	AA	AA	AB	AB	BB	AB	AB	AB	AA	AB	x	AB	x	AB	AB	AA	BB	AA
	583	BB	BB	BB	AA	x	AA	BB	AA	BB	BB	BB	BB	AA	BB	BB	BB	BB	BB	AA	AA	BB	AA	AB	AA	AB	BB	AB	AB	AB	AB	AA	AA	AB	AB	BB	AB	AB	AB	AA	AB	x	AB	x	AB	AB	AA	BB	AA
	584	AA	AA	AB	AB	x	BB	AA	AB	AB	BB	AB	AB	AA	AB	AB	AA	AB	AB	BB	AB	AB	AB	BB	AB	AB	AB	AA	AB	AA	BB	AB	AA	AB	AA	BB	AB	AB	AB	AA	AB	x	AB	x	AB	AB	AA	BB	AA
	585	AA	AA	AB	AB	x	BB	AA	AB	AB	BB	AB	AB	AA	AB	AB	AA	AB	AB	BB	AB	AB	AB	BB	AB	AB	AB	AA	AB	AA	BB	AB	AA	AB	AA	BB	AB	AB	AB	AA	AB	x	AB	x	AB	AB	AA	BB	AA
	586	AB	AB	AB	AA	x	AB	AB	AB	AB	BB	AB	AB	AA	AB	AB	AA	AB	AB	BB	AB	AB	AB	BB	AB	AB	AB	AA	AB	AA	BB	AB	AA	AB	AA	BB	AB	AB	AB	AA	AB	x	BB	x	AB	AB	AA	AA	AB
	587	AA	AA	AB	AB	x	BB	AA	AB	AB	BB	AB	AB	AA	AB	AB	AA	AB	AB	BB	AB	AB	AB	BB	AB	AB	AB	AA	AA	AA	BB	AB	AB	BB	AA	BB	AB	BB	AA	AB	BB	x	AB	x	AA	BB	AA	AB	AB
	588	AA	AA	AB	AB	x	BB	AA	AB	AB	BB	AB	AB	AA	AB	AB	AA	AB	AB	BB	AB	AB	AB	BB	AB	AB	AB	AA	AB	AA	BB	BB	AB	AB	AA	BB	AA	AB	AB	AB	AB	x	BB	x	AB	AB	AA	AA	AB
	589	AB	AB	AB	AA	x	AB	AB	AB	AB	BB	AB	BB	AA	AB	AB	AB	AB	AB	AB	AB	AB	AB	AB	AB	AB	AB	AA	AB	AA	BB	AB	AA	AB	AA	BB	AB	AB	AB	AA	AB	x	AB	x	AB	AB	AA	BB	AA
	590	AB	AB	AB	AA	x	BB	AB	AB	AA	BB	AB	AB	AA	AB	AA	AA	AA	AB	BB	AB	AA	AB	BB	AB	AB	AB	AA	AA	AA	BB	AB	AB	BB	AA	BB	AB	BB	AA	BB	BB	x	BB	x	AA	BB	AA	AA	BB
	591	AB	AB	AB	AA	x	BB	AB	AB	AA	BB	AB	AB	AA	AB	AA	AA	AA	AB	AB	AB	AA	AB	x	AB	AB	AB	AA	AA	AA	AB	AB	AB	AB	AA	BB	AB	BB	AA	x	BB	x	BB	x	AB	BB	AA	AA	x
	592	AA	AA	AB	AB	x	BB	AA	AB	AB	BB	x	AB	AA	AB	AB	AA	AB	AB	BB	AB	AB	AB	BB	AB	AB	AB	AA	AB	AA	AB	AB	AA	AB	AA	BB	AB	AB	AB	AB	AB	x	BB	x	AB	AB	AA	AA	AB
	593	AA	AA	AB	AB	x	BB	AA	AB	AB	BB	AB	AB	AA	AB	AB	AA	AB	AB	BB	AB	AB	AB	BB	AB	AB	AB	AA	AA	AA	BB	AB	AA	AB	AA	BB	AB	AB	AB	AA	AB	x	AB	x	AB	AB	AA	BB	AA
	594	AB	AB	AB	AA	x	BB	BB	AB	AA	BB	AB	AB	AA	AB	AB	AA	AB	AB	BB	AB	AB	AB	BB	AB	AB	AB	AA	AB	AA	BB	AB	AA	AB	AA	BB	AA	AB	AB	AB	AB	x	BB	x	AB	AB	AA	AA	AB
	595	AB	AB	AB	AA	x	AB	AB	AB	AB	BB	AB	BB	AA	AB	AB	AB	AB	AB	AB	AB	AB	AB	AB	AB	BB	AB	AA	AB	AA	BB	BB	AB	AB	AA	BB	AA	AB	AB	AB	AB	x	BB	x	AB	AB	AA	AA	AB
	596	AA	AA	AB	AB	x	BB	AA	BB	AA	BB	AA	AB	AA	AB	AA	AA	AA	AB	BB	AB	AA	AB	BB	x	AB	AB	AA	AB	AA	BB	BB	AB	AB	AA	BB	AA	AB	AB	AB	AB	x	BB	x	AB	AB	AA	AA	AB
	597	AA	AA	AA	AA	x	BB	AA	BB	AA	BB	AA	AB	x	BB	AB	AB	x	BB	AB	AA	AB	AA	BB	x	AB	AB	AA	x	AA	BB	BB	AB	AB	AA	BB	AA	AB	AB	AB	AB	x	BB	x	x	AB	AA	AA	AB
	598	AA	AA	AB	AB	x	BB	AA	BB	AA	BB	AA	AB	AA	AB	AA	AA	AA	AB	BB	AB	AA	AB	BB	x	AB	AB	AA	AB	AA	BB	BB	AB	AB	AA	BB	AA	AB	AB	AB	AB	x	BB	x	AB	AB	AA	AA	AB
	599	BB	BB	BB	AA	x	AA	BB	AA	BB	BB	BB	BB	AA	BB	BB	BB	BB	BB	AA	AA	AB	BB	BB	BB	BB	AA	AA	AA	AA	BB	BB	BB	BB	AA	BB	AA	BB	AA	BB	BB	x	BB	x	AA	BB	AA	AA	BB
	600	AB	AB	AB	AA	x	AB	AB	AB	AB	BB	AB	BB	AA	AB	AB	AB	AB	AB	AB	AB	AA	BB	BB	BB	BB	AA	AA	AA	AA	BB	BB	BB	BB	AA	BB	AA	BB	AA	BB	AB	x	BB	x	AB	AB	AA	AA	AB
	601	AB	AB	BB	AB	x	AB	AB	AB	AA	BB	AA	AB	AA	AB	AA	AA	AA	AB	BB	AB	AA	AB	BB	x	AB	AB	AA	AB	AA	BB	BB	AB	AB	AA	BB	AA	AB	AB	AB	AB	x	BB	x	AB	AB	AA	AA	AB
	602	BB	BB	BB	AA	x	AA	BB	AA	BB	BB	BB	BB	AA	BB	BB	BB	BB	BB	AA	AA	AB	AB	BB	BB	BB	AA	AA	AA	AA	BB	BB	BB	BB	AA	BB	AA	AB	AB	AB	AB	x	BB	x	AB	AB	AA	AA	AB
	603	AB	AB	AB	AA	x	AB	AB	AB	AB	BB	AB	BB	AA	AB	AB	AB	AB	AB	AB	AB	AA	BB	BB	BB	BB	AA	AA	AA	AA	BB	BB	BB	BB	AA	BB	AA	BB	AA	BB	BB	x	BB	x	AA	BB	AA	AA	BB
	604	AA	AA	AB	AB	x	BB	AA	BB	AA	BB	AA	AB	AA	AB	AA	AA	AA	AB	BB	AB	AA	AB	BB	x	AB	AB	AA	AB	AA	AB	BB	AB	AB	AA	BB	AA	AB	AB	AB	AB	x	BB	x	AB	AB	AA	AA	AB
	605	BB	BB	BB	AA	x	AA	BB	AA	BB	BB	BB	BB	AA	BB	BB	BB	BB	BB	AA	AA	AB	AB	BB	BB	BB	AA	AA	AA	AA	BB	BB	BB	BB	AA	BB	AA	BB	AA	BB	BB	x	BB	x	AA	BB	AA	AA	BB
	606	BB	BB	BB	AA	x	AA	BB	AA	BB	BB	BB	BB	AA	BB	AB	AB	AB	AB	AB	AB	AA	BB	BB	BB	BB	AA	AA	AA	AA	BB	BB	BB	BB	AA	BB	AA	AB	AB	AB	AB	x	BB	x	AB	AB	AA	AA	AB
	607	AB	AB	AB	AA	x	AB	AB	AB	AB	BB	AB	AB	AA	BB	AB	AB	AB	BB	AB	AA	AB	AA	BB	x	AB	AB	AA	AB	AA	BB	BB	AB	AB	AA	BB	AA	AB	AB	AB	AB	x	BB	x	AB	AB	AA	AA	AB
	608	AA	AA	AA	AA	x	BB	AA	BB	AA	BB	AA	AB	AA	AB	AA	AA	AA	AB	BB	AB	AA	AB	BB	x	AB	AB	AA	AB	AA	BB	BB	AB	AB	AA	BB	AA	AB	AB	AB	AB	x	BB	x	AB	AB	AA	AA	AB
	609	AA	AA	AB	AB	x	BB	AA	AB	AA	BB	AB	AB	AA	AB	AA	AA	AA	AB	BB	AB	AA	AB	BB	x	AB	AB	AA	AB	AA	BB	BB	AB	AB	AA	BB	AA	BB	AA	AB	BB	x	AB	x	AB	AB	AB	AA	BB
	610	AB	AB	BB	AB	x	BB	AB	AA	AA	BB	BB	AA	AA	BB	AA	AA	AA	AB	BB	AB	AA	AB	BB	x	AB	AB	AA	AB	AA	BB	BB	AB	AB	AA	BB	AA	BB	AA	AB	BB	x	AB	x	AB	AB	AB	AA	BB
	611	AB	AB	BB	AB	x	BB	AB	AA	AA	BB	AB	AB	AA	AB	AA	AA	AA	AB	BB	AB	AA	AB	BB	x	AB	AB	AA	AB	AA	BB	BB	AB	AB	AA	BB	AA	BB	AA	AB	BB	x	AB	x	AB	AB	AB	AA	BB
	612	BB	BB	BB	AA	x	AB	BB	AA	AB	BB	BB	AB	AA	BB	AB	AB	AB	AB	AB	AB	AB	AB	AB	AB	BB	AB	AB	AB	AB	AB	AB	AB	AB	AB	AB	AA	BB	AA	AB	BB	x	AB	x	AB	AB	AB	AA	BB
	613	AA	AA	AB	AB	x	BB	AA	AB	AA	BB	AB	AB	AA	AB	AA	AA	AA	AB	BB	AB	AA	AB	BB	x	AB	AB	AA	AB	AA	BB	BB	AB	AB	AA	BB	AA	BB	AA	AB	BB	x	AB	x	AB	AB	AB	AA	BB
	614	AB	x	BB	x	x	BB	AB	AA	AA	BB	x	BB	AA	x	x	AA	AA	AB	BB	AB	AA	AB	BB	AB	AB	AB	AA	AB	AA	BB	BB	AB	AB	AA	BB	AA	BB	AA	AB	BB	x	AB	x	AB	AB	AB	AA	BB
	615	AA	AA	AB	AB	x	BB	AA	AB	AA	BB	AB	AB	x	AB	AA	AA	AA	AB	AB	AB	AA	AB	x	x	AB	AB	AA	x	AA	AB	BB	AB	AB	AA	BB	AA	AB	x	x	BB	x	AB	x	x	AB	AB	AA	x
	616	AB	AB	AB	AA	x	BB	AB	AB	AA	BB	AB	AB	AA	AB	AA	AA	AA	BB	AB	AA	AA	AA	x	x	AA	BB	AA	BB	AA	AB	BB	AA	AB	x	AA	AA	AA	BB	AB	AA	x	BB	x	BB	AA	AA	BB	AA
	617	AB	AB	BB	AB	x	BB	AB	AA	AB	BB	BB	AA	AA	BB	AB	AA	AB	BB	BB	AA	AB	AA	BB	AA	AA	AB	AA	AB	AA	BB	BB	AB	AB	AA	BB	AA	AB	AB	AB	AB	x	BB	x	AB	AB	AA	AA	AB
	618	AB	AB	AB	AA	x	AB	AB	AB	AB	BB	AB	BB	AA	AB	AB	AA	AB	BB	BB	AA	AB	AA	BB	AA	AA	BB	AA	AB	AA	BB	AB	AA	AB	AA	BB	AB	AB	AB	AA	AB	x	AB	x	AB	AB	AA	BB	AA
	619	AB	AB	AB	AA	x	AB	AB	AB	AB	BB	AB	BB	AA	AB	AB	AA	AB	BB	BB	AA	AB	AA	BB	AA	AA	BB	AA	AB	AA	BB	AB	AA	AB	AA	BB	AB	AB	AB	AA	AB	x	AB	x	AB	AB	AA	BB	AA
	623	AB	AB	AB	AA	x	AB	AB	AB	AB	BB	AB	BB	AA	AB	AB	AB	AB	AB	AB	AB	AB	AB	AB	AB	BB	AB	x	AB	AB	AB	x	AB	x	AB	AB	AA	BB	AA	AB	BB	x	x	x	AB	AB	AB	AA	BB
	624	BB	BB	BB	AA	x	AB	BB	AA	AB	BB	BB	AB	AA	BB	AB	AB	AB	BB	AB	AA	AB	AA	AB	AA	AB	BB	AB	BB	AB	AB	x	AA	x	BB	AA	AA	AB	AB	AA	AB	x	x	x	AB	AB	AB	AA	BB
	625	BB	BB	BB	AA	x	AB	BB	AB	AB	BB	AB	BB	AA	AB	AB	AB	AB	AB	AB	AB	AB	AB	AB	AB	BB	AB	AB	AB	AB	AB	x	AB	x	AB	AB	AA	BB	AA	AB	BB	x	x	x	AB	AB	AB	AA	BB
	626	BB	BB	BB	AA	x	AB	BB	AA	AB	BB	BB	AB	AA	AB	AB	AB	AA	BB	AB	AA	AB	AA	AB	AA	AB	BB	AB	BB	AB	AB	x	AA	x	BB	AA	AA	BB	AA	AB	BB	x	x	x	AB	AB	AB	AA	BB
	627	AB	AB	AB	AA	x	BB	AB	AB	AA	BB	AB	AB	AA	AB	AA	AA	AA	BB	BB	AA	AA	AA	BB	AB	AA	BB	AA	BB	AA	BB	x	AA	x	AA	AB	AA	AB	AB	AB	AB	x	x	x	AB	AB	AA	AA	AB
	628	AB	AB	AB	AA	x	AB	BB	AB	AB	BB	AB	BB	AA	AB	BB	AB	AB	BB	AB	AA	BB	AA	BB	AA	AA	AB	AA	AA	AA	BB	x	AB	x	AA	AB	AB	BB	AA	AB	AB	x	x	x	AB	AB	AA	AA	AB
	629	AB	AB	AB	AA	x	AB	AB	AB	AB	BB	AB	BB	AA	AB	AB	AB	AB	BB	AB	AA	AB	AA	BB	AA	AA	BB	AA	BB	AA	BB	x	AA	x	x	AA	AA	AA	BB	AA	AA	x	x	x	BB	AA	AA	x	AA
	630	AB	AB	AB	AA	x	AB	AB	AB	AB	BB	AB	BB	AA	AB	AB	AB	AB	BB	AB	AA	AB	AA	BB	AA	AA	BB	AA	AB	AA	BB	x	AA	x	AA	AB	AB	AB	AB	AA	AB	x	x	x	AB	AB	AA	BB	AA
	635	AA	AA	AA	AA	x	BB	AA	BB	AA	BB	AA	BB	AA	AA	AA	AA	AA	AA	BB	BB	AA	BB	BB	BB	BB	AA	AA	AA	AA	BB	x	BB	x	AA	BB	AA	BB	AA	BB	BB	x	x	x	AB	BB	AA	AA	BB
	636	AA	AA	AA	AA	x	AB	AA	BB	AA	BB	AA	BB	AA	AA	AA	AA	AA	AA	BB	BB	AA	BB	BB	BB	BB	AB	x	AB	AB	AB	x	AB	x	AB	AB	AA	BB	AA	AB	BB	x	x	x	AB	AB	AB	AB	AB
	637	AB	AB	AB	AA	x	AB	AB	AB	AB	BB	AB	BB	AA	AB	AB	AB	AB	AB	AB	AB	AB	AB	AB	AB	BB	AB	AB	AB	AB	AB	x	AB	x	AB	AB	AA	BB	AA	AB	BB	x	x	x	AB	AB	AB	AA	BB
	638	AB	AB	AB	AA	x	AB	AB	AB	AB	BB	AB	BB	AA	AB	AB	AB	AB	AB	AB	AB	AB	AB	AB	AB	BB	AB	AB	AB	AB	AB	x	AB	x	AB	AB	AA	BB	AA	AB	BB	x	x	x	AB	AB	AB	AB	AB
	639	AB	AB	AB	AA	x	AB	AB	AB	AB	BB	AB	BB	AA	AB	AB	AB	AB	AB	AB	AB	AB	AB	AB	AB	BB	AB	AB	AB	AB	AB	x	AB	x	AB	AB	AA	BB	AA	AB	BB	x	x	x	AB	AB	AB	AA	BB
	640	AB	AB	AB	AA	x	AB	AB	AB	AB	BB	AB	BB	AA	AB	AB	AB	AB	AB	AB	AB	AB	AB	AB	AB	BB	AB	AB	AB	AB	AB	x	AB	x	AB	AB	AA	BB	AA	AB	BB	x	x	x	AB	AB	AB	AB	AB
	641	AA	AA	AA	AA	x	BB	AA	BB	AA	BB	AA	BB	AA	AA	AA	AA	AA	AA	BB	BB	AA	BB	BB	BB	BB	AA	AA	AA	AA	BB	x	BB	x	AA	AB	AA	BB	AA	BB	BB	x	x	x	AA	BB	AA	AA	BB
	642	AB	AB	BB	AB	x	BB	AB	AA	AB	BB	BB	AA	AA	BB	AB	AA	AB	BB	BB	AA	AB	AA	BB	AA	AA	BB	AA	AB	AA	BB	x	AA	x	AA	AB	AB	AB	AB	AA	AB	x	x	x	AB	AB	AA	BB	AA
	647	AA	AA	AA	AA	x	BB	AA	BB	AA	BB	AA	BB	AA	AA	AA	AA	AA	AA	BB	BB	AA	BB	BB	BB	BB	AA	AA	AA	AA	BB	x	BB	x	AA	AB	AA	BB	AA	BB	BB	x	x	x	AA	BB	AA	AA	BB
	648	AB	AA	AA	AA	x	BB	AA	BB	AA	BB	AA	BB	AA	AB	AA	AA	AB	AA	BB	BB	AA	BB	BB	BB	BB	AA	AA	AA	AA	BB	x	BB	x	AA	BB	AA	BB	AA	BB	BB	x	x	x	AA	BB	AA	AB	AB
	649	AB	AB	BB	AB	x	AB	AB	AA	BB	BB	BB	AB	AA	BB	BB	AB	AB	BB	AB	AA	AB	AA	AB	AA	AB	BB	AB	AB	AB	AB	x	AA	x	AB	AB	AB	BB	AA	AA	BB	x	x	x	AB	AB	AB	AB	AB
	650	AB	AB	BB	AB	x	BB	AB	AA	AB	BB	BB	AA	AA	AB	AB	AA	AB	BB	BB	AA	AB	AA	BB	AA	AA	BB	AA	AB	AA	BB	x	AA	x	AA	AB	AA	AB	AB	AA	AB	x	x	x	AB	AB	AB	AB	AB
	651	AB	AB	BB	AB	x	BB	AB	AA	AB	BB	BB	AA	AA	BB	AB	AA	AB	BB	BB	AA	AB	AA	BB	AA	AA	BB	AA	AB	AA	BB	x	AA	x	AA	AB	AB	AB	AB	AA	AB	x	x	x	AB	AB	AA	BB	AA
	652	AB	AB	AB	AA	x	AB	AB	AB	AB	BB	AB	BB	AA	AB	AB	AB	AB	AB	AB	AB	AB	AB	BB	BB	AB	AB	AA	AB	AA	BB	x	AB	x	AA	AB	AA	AB	AB	AB	AB	x	x	x	AB	AB	AA	AA	AB
	653	AB	AB	AB	AA	x	AB	AB	AB	AB	BB	AB	BB	AA	AB	AB	AB	AB	AB	AB	AB	AB	AB	BB	BB	AB	AB	AA	AB	AA	BB	x	AB	x	AA	AB	AA	AB	AB	AB	AB	x	x	x	AB	AB	AA	AA	AB
	654	BB	BB	BB	AA	x	BB	BB	AA	AA	BB	BB	AA	AA	BB	AA	AA	AA	BB	BB	AA	AA	AA	BB	AB	AA	BB	AA	BB	AA	BB	x	AA	x	x	AA	AA	AA	BB	AA	AA	x	x	x	BB	AA	AA	x	AA
	655	AB	AB	AB	AA	x	AB	AB	AB	AB	BB	AB	BB	AA	AB	AB	AB	AB	AB	AB	AB	AB	AB	AB	AB	BB	AB	AB	AB	AB	AB	x	AB	x	AB	AB	AA	BB	AA	AB	BB	x	x	x	AB	AB	AB	AA	BB
	656	BB	BB	BB	AA	x	AB	BB	AA	AB	BB	BB	AB	AA	BB	AB	AB	AB	BB	AB	AA	AB	AA	AB	AA	AB	BB	AB	BB	AB	AB	x	AA	x	BB	AA	AA	AB	AB	AA	AB	x	x	x	BB	AA	AB	AA	AB
	659	BB	BB	BB	AA	x	BB	BB	AA	AA	BB	BB	AA	AA	BB	AA	AA	AB	BB	BB	AA	AA	AA	BB	BB	AB	AB	AA	AB	AB	BB	x	AA	x	BB	AA	AA	AB	AB	AA	AB	x	x	x	x	AA	AB	AA	AB
	660	AB	AB	AB	AA	x	BB	AB	AB	AA	BB	AB	AB	AA	AB	AA	AA	AA	AB	BB	AB	AA	AB	BB	BB	BB	AA	AA	AA	AA	BB	x	AB	x	AB	AB	AA	BB	AA	AB	BB	x	x	x	AB	AB	AB	AA	AB
	661	AB	AB	AB	AA	x	BB	AB	AA	AA	BB	BB	AA	AA	BB	AA	AA	AA	BB	BB	AA	AB	AA	BB	AA	AA	BB	AA	AB	AA	BB	x	AA	x	AA	AB	AA	AB	AB	AA	AB	x	x	x	BB	AA	AB	AA	AB
	662	AB	AB	BB	AB	x	AB	BB	AA	BB	BB	BB	AA	AA	BB	BB	AA	AB	BB	BB	AA	AB	AA	BB	AA	AA	BB	AA	AA	AA	BB	x	AA	x	AA	AB	AA	BB	AA	AB	BB	x	x	x	AB	AB	AB	AA	BB
	663	BB	BB	BB	AA	x	AB	BB	AA	BB	BB	BB	AA	AA	BB	AB	AA	BB	BB	BB	AA	BB	AA	BB	AA	AA	BB	AA	AA	AA	BB	x	AA	x	AA	AB	AA	BB	AA	AB	BB	x	x	x	AB	AB	AB	AA	BB
	664	BB	BB	BB	AA	x	AB	BB	AA	AB	BB	BB	AA	AA	BB	AB	AA	AB	BB	BB	AA	AB	AA	BB	AA	AB	AB	AA	AB	AA	BB	x	AA	x	BB	AA	AA	AB	AB	AA	AB	x	x	x	BB	AA	AB	AA	AB
	665	BB	BB	BB	AA	x	BB	BB	AA	AA	BB	BB	AA	AA	BB	AA	AA	AA	BB	BB	AA	AA	AB	BB	BB	BB	AA	AA	AA	AA	BB	x	AB	x	AB	AB	AA	BB	AA	AB	BB	x	x	x	AB	AB	AB	AA	BB
	666	AA	AA	AA	AA	x	BB	AA	BB	AA	BB	AA	BB	AA	AA	AA	AA	AA	AA	BB	BB	AB	AB	AB	AA	AB	BB	AB	AB	AB	AB	x	AA	x	AB	AB	AB	BB	AA	AA	BB	x	x	x	AB	AB	AB	AB	AB
	667	AA	AA	AB	AB	x	AB	AA	AB	AB	BB	AB	AB	AA	AB	AB	AA	AB	AB	BB	AB	BB	AA	BB	AA	AA	BB	AA	AA	AA	BB	x	AA	x	AA	BB	BB	BB	AA	AA	BB	x	x	x	AA	AB	AB	AB	AB
	668	AA	AA	AB	AB	x	AB	AA	AB	AA	BB	AA	BB	AA	AA	AA	AA	AA	AA	BB	BB	AB	AB	AB	AA	AB	BB	AB	AB	AB	AB	x	AA	x	AB	AB	AB	BB	AA	AA	BB	x	x	x	AB	AB	AB	AB	AB
	671	AA	AA	AA	AA	x	AB	AA	BB	AA	BB	AA	BB	AA	AB	AA	AA	AB	AA	BB	BB	AB	AB	AB	AA	AB	BB	AB	AB	AB	AB	x	AA	x	AB	AB	AB	BB	AB	AA	BB	x	x	x	AB	AB	AB	AB	AB
	672	AA	AA	AB	AB	x	BB	AA	AB	AA	BB	AA	BB	AA	AA	AA	AA	AA	AA	BB	BB	AB	AB	AB	AA	AB	BB	x	AB	AB	AB	x	AA	x	AB	AB	AB	BB	AA	AA	BB	x	x	x	AB	AB	AB	AB	AB
	673	BB	BB	BB	AA	x	AA	BB	AA	BB	BB	BB	BB	AA	BB	BB	BB	AB	BB	AA	AA	AB	AA	AA	AA	BB	AB	AB	AB	AA	BB	x	AB	x	AA	AB	AA	BB	AA	AB	BB	x	x	x	AB	AB	AB	AA	BB
	674	AA	AA	BB	BB	x	BB	AA	AA	BB	BB	BB	AA	AA	AB	BB	AA	AB	BB	BB	AA	AB	AA	BB	AA	AA	BB	AA	AA	AA	BB	x	AA	x	AA	AB	BB	BB	AA	AA	BB	x	x	x	AA	BB	AA	BB	AA
	675	BB	BB	BB	AA	x	AA	BB	AA	BB	BB	BB	BB	AA	BB	BB	BB	BB	BB	AA	AA	BB	AA	AA	AA	BB	AB	AB	AB	AB	AB	x	AB	x	AB	AB	AA	BB	AA	AB	BB	x	x	x	AB	AB	AB	AA	BB
	676	AB	AB	AB	AA	x	AB	AB	AB	AB	BB	AB	BB	AA	AB	AB	AB	AB	AB	AB	AA	BB	AA	AB	AA	AA	BB	AA	AA	AA	BB	x	AA	x	AA	AB	BB	BB	AA	AA	BB	x	x	x	AA	AB	AA	BB	AA
	677	AA	AA	BB	BB	x	BB	AA	AA	BB	BB	BB	AA	AA	BB	BB	BB	BB	BB	AA	AA	BB	AA	AA	AA	BB	AB	AB	AB	AB	AB	x	AB	x	AB	AB	AA	BB	AA	AB	BB	x	x	x	AB	AB	AB	AA	BB
	678	BB	BB	BB	AA	x	AA	BB	AA	BB	BB	BB	BB	AA	BB	BB	BB	BB	BB	AA	AA	BB	AA	AA	AA	BB	AB	AB	AB	AB	AB	x	AB	x	AB	AB	AA	BB	AA	AB	BB	x	x	x	AB	AB	AB	AA	BB
	679	AB	AB	BB	AB	x	AB	AB	AA	BB	BB	BB	AB	AA	BB	BB	AB	BB	BB	AB	AA	BB	AA	AB	AA	AB	AB	AA	AA	AA	BB	x	AB	x	AA	BB	AB	BB	AA	AB	BB	x	x	x	AB	AB	AB	AA	BB
	680	AB	AB	BB	AB	x	AB	AB	AA	BB	BB	BB	AB	AA	BB	BB	AB	BB	BB	AB	AA	BB	AA	AB	AA	AB	BB	AB	AB	AB	AB	x	AA	x	AB	AB	AB	BB	AA	AA	BB	x	x	x	AB	AB	AB	AB	AB
	681	AA	AA	BB	BB	x	BB	AA	AA	BB	BB	BB	AA	AA	BB	BB	AA	BB	BB	BB	AA	BB	AA	BB	AA	AA	BB	AA	AA	AA	BB	AA	AA	BB	AA	BB	BB	BB	AA	AA	BB	x	AA	x	AA	BB	AA	BB	AA
	682	AB	AB	BB	AB	x	AB	AB	AA	BB	BB	BB	AB	AA	BB	BB	AB	BB	BB	AB	AA	BB	AA	AB	AA	AB	BB	AB	AB	AB	AB	AA	AA	AB	AB	AB	AB	BB	AA	AA	BB	x	AA	x	AB	AB	AB	AB	AB
	683	BB	BB	BB	AA	x	BB	BB	AA	AA	BB	BB	AA	AA	BB	AA	AA	AA	BB	BB	AA	AA	AA	BB	AA	x	BB	AA	x	AA	AB	AB	AA	AB	x	AA	AA	AB	AB	AA	AB	x	AB	x	x	AA	AB	AA	AB
	684	AB	AB	BB	AB	x	AB	AB	AA	BB	BB	BB	AB	AA	BB	BB	AB	BB	BB	AB	AA	BB	AA	AA	AA	BB	BB	x	BB	BB	AA	AA	AA	AA	BB	AB	AB	BB	AA	AA	BB	x	AA	x	AB	BB	AA	BB	AA
	685	AB	AB	BB	AB	x	AB	AB	AA	BB	BB	BB	AB	AA	BB	BB	BB	x	BB	AA	AA	BB	AA	AA	AA	BB	BB	AB	BB	BB	AB	AA	AA	AB	BB	AB	AB	BB	AA	AA	BB	x	AA	x	AB	BB	AA	BB	AA
	686	BB	BB	BB	AA	x	AB	BB	AA	AB	BB	BB	AB	AA	BB	AB	AB	AB	BB	AB	AA	AB	AA	BB	AA	AA	BB	AA	BB	AA	BB	BB	AA	AA	x	AA	AA	AA	BB	AA	AA	x	BB	x	x	AA	AA	x	AA
	687	BB	BB	BB	AA	x	AB	BB	AA	AB	BB	BB	AB	AA	BB	AB	AB	AB	BB	AB	AA	AB	AA	BB	AA	AA	BB	AA	BB	AA	x	BB	AA	AA	x	AA	AA	AB	AB	AA	AB	x	AB	x	AB	AB	AA	BB	AA
	688	AB	AB	BB	x	x	AB	AB	AA	x	BB	BB	AB	x	BB	BB	x	x	AB	AB	AA	BB	AA	x	x	BB	BB	x	BB	BB	AB	x	AA	AB	x	AB	AB	BB	x	AA	BB	x	AA	x	x	BB	AA	BB	AB
	689	AB	AB	BB	AB	x	AB	AB	AA	AB	BB	BB	AB	AA	BB	AA	AA	AA	BB	BB	AA	AA	AA	BB	AA	AA	BB	AA	BB	AA	BB	BB	AA	AA	x	AA	AA	AB	AB	AB	BB	x	AB	x	AA	BB	AA	AB	AB
	690	AB	AB	BB	AB	x	BB	AB	AA	AB	BB	BB	AA	AA	BB	AB	AA	AB	BB	BB	AA	AB	AA	BB	AA	AA	BB	AA	AB	AB	AB	AA	AA	AB	AB	AB	AB	BB	AA	AA	BB	x	AA	x	AB	AB	AB	AB	AB
	691	AB	AB	BB	AB	x	AB	BB	AA	BB	BB	BB	AB	AA	BB	BB	AB	BB	BB	AB	AA	BB	AA	AA	AA	BB	BB	AB	BB	BB	AA	AA	AA	AB	BB	AA	AA	BB	AA	AA	BB	x	AA	x	x	AA	BB	AA	BB
	692	AA	AA	AB	AB	x	BB	AA	AB	AB	BB	AB	AB	AA	AB	AB	AA	AB	AB	BB	AB	AB	AB	AB	AB	AB	BB	AB	BB	AB	AB	AB	AA	AA	BB	AA	AA	AB	AB	AA	AB	x	AB	x	BB	AB	AA	BB	AA
	694	BB	BB	BB	AA	x	AB	BB	AA	AB	BB	BB	AA	AA	BB	AA	AA	AA	BB	BB	AA	AA	AA	BB	AA	AA	BB	AA	BB	AA	BB	BB	AA	AA	x	AA	AA	AA	BB	AA	AA	x	BB	x	BB	AA	AA	BB	AA
	695	AB	AB	BB	AB	x	AB	AB	AA	AB	BB	BB	AA	AA	BB	AB	AA	AB	BB	BB	AA	AB	AA	BB	AA	AA	BB	AA	AB	AA	BB	AB	AA	AB	AA	BB	AB	AB	AB	AA	AB	x	AB	x	AB	AB	AA	BB	AA
	696	AB	AB	BB	AB	x	AB	AB	AA	BB	BB	BB	AB	AA	BB	AB	AA	AB	BB	BB	AA	AB	AA	BB	AA	AA	BB	AA	BB	AA	AB	BB	AA	AA	x	AA	AA	AB	AB	AB	BB	x	AB	x	AA	BB	AA	AB	AB
	697	BB	BB	BB	AA	x	BB	BB	AA	AA	BB	BB	AA	AA	BB	AA	AA	AA	BB	BB	AA	AA	AA	BB	AA	AA	BB	AA	BB	AA	BB	BB	AA	AA	BB	AA	AA	AB	AB	AA	BB	x	AA	x	AB	AB	AB	AB	AB
	698	AB	AB	BB	AB	x	AB	AB	AA	BB	BB	BB	AB	AA	BB	BB	AB	x	BB	AB	AA	BB	AA	AB	AA	AB	BB	AB	AB	AB	AB	AA	AA	AB	AB	AB	AB	BB	AA	AA	BB	x	AA	x	AB	AB	AB	AB	AB
	699	AB	AB	BB	AB	x	AB	BB	AA	BB	BB	BB	AB	AA	BB	BB	AB	BB	BB	AB	AA	BB	AA	AB	AA	AB	BB	AB	AB	AB	AB	AA	AA	AB	AB	AB	AB	BB	AA	AB	BB	x	AB	x	AA	BB	AA	AB	AB
	700	AB	AB	BB	AB	x	AB	AB	AA	BB	BB	BB	AB	AA	BB	BB	AB	BB	BB	AB	AA	BB	AA	AB	AA	AB	BB	AB	AB	AB	AB	AA	AA	AB	AB	AB	AB	BB	AA	AA	BB	x	AA	x	AB	AB	AB	AB	AB
	701	AA	AA	AB	AB	x	BB	AA	AB	AB	BB	AB	AB	AA	AB	AB	AA	AB	AB	BB	AB	AB	AB	BB	AA	AA	BB	AA	AA	AA	BB	AB	AB	BB	AA	BB	AA	BB	AA	BB	BB	x	BB	x	AA	BB	AA	AA	BB
[truncated: 1,406 more columns]

## Sheet: Tabelle2
	Males onset		Females Onset		Total Onset
	19	21.9185	24	22.9052	19	22.3745
	24	4.99858	25	4.20554	24	4.66596
	22		23		22
	24		23		24
	14		20		25
	15		19		24
	23		23		14
	17		24		15
	24		28		23
	24				17
	23		24		23
	23		24		23
	23		21		20
	22		28		19
	24		20		24
	24		23		24
	26		23		23
	13				23
	20		23		23
	19		23		22
	12		26		24
	12				24
	21				26
	10		18		13
	10		23		23
	13		15		24
	14		26		28
	23		18
	24		23		20
	8		23		19
	22				12
	24		24		12
	12		24		21
	23		23		10
	21		26		24
	23		12		24
	23		28		21
	12				10
	23		24		28
	25		23		20
	23		22		23
	24				23
	24		24
	26		24		23
	21		23		23
	28		27		26
			28		13
	21		23		14
	26		18
	14		23
	17		23		18
	22		19		23
	27				24
	22		28		23
			23		15
	10				26
	26		26		8
	25		26		22
	25		24		18
	22		27		23
	24				23
	23				24
	27				12
	25				23
			21		21
	27				23
					23
	25
	21		21		24
	24		24		24
	17		23		23
	24		20		26
			23		12
	25				28
	23
	27				24
	9		28		23
	13		28		22
	25
	28		22		24
	24		28		12
	26				23
	24				24
	24		11		23
	22		23		27
	23				28
	27				23
	26		23		18
	24				23
					25
	23		26		23
	23		23		24
	27		26		23
					19
	23		11
	16				28
			24		24
	21		23		26
			26		21
	24		25		28
	18
	22		25		23
	27		23
	11		23		26
					26
					24
	25		29		27
	21		27		21
	23		26		26
	24		26		14
	24		26		17
	27		19		22
	12		23		27
			25		22
	17
	25		27
	26		26
	25
	25
	26				10
	26				26
	26		21		25
	26				25
	24				21
	24
	26		26
	26				22
	24		23		24
			13		23
	25		24		27
	26		24		25
	24		24
	26				27
	27		27
	27		24		25
	13		26		21
	13		24		24
					17
	25
			26		21
					24
	27				23
	26		27		20
	15				24
			28		25
			18		23
	28				27
	24				9
			25		13
					25
					28
	16				24
	27				26
			23		24
					24
	13				22
					23
	24		26
	28		15
			12
					28
			21		28
					22
					28
			15
					11
			27		23
			27		27
			15		23
			28
			19
			16		26
					24
					23
			11		23
					23
					26
					23
			25		26
			11
					27
					23
					16
					21
					11
					24
					23
					24
					18
					22
					27
					11
					25
					21
					23
					26
					25
					25
					23
					23
					24
					24
					29
					27
					12
					17
					25
					26
					27
					26
					26
					26
					19
					23
					25
					27
					26
					25
					21
					25
					26
					26
					26
					23
					13
					24
					24
					24
					27
					24
					26
					24
					26
					26
					24
					24
					26
					26
					26
					27
					24
					25
					26
					24
					26
					27
					27
					13
					13
					28
					18
					25
					25
					23
					27
					26
					15
					26
					15
					12
					21
					15
					27
					27
					15
					28
					28
					24
					16
					27
					19
					16
					11
					25
					11
					13
					24
					28
